# Supplementary material for: Learning interpretable cellular and gene signature embeddings from single-cell transcriptomic data
Source: Nat Commun. 2021 Sep 6;12:5261. doi: 10.1038/s41467-021-25534-2 (PMC8421403; doi:10.1038/s41467-021-25534-2)
Supplement: Supplementary file 4 — Supplementary Data 1 [file 41467_2021_25534_MOESM4_ESM.xlsx]

## Sheet: AD - scETM
PATHWAY	N_TOPICS	THRESHOLD: BH-q <1e-5
REACTOME_LONG_TERM_POTENTIATION	66
REACTOME_NEGATIVE_REGULATION_OF_NMDA_RECEPTOR_MEDIATED_NEURONAL_TRANSMISSION	66
REACTOME_RAS_ACTIVATION_UPON_CA2_INFLUX_THROUGH_NMDA_RECEPTOR	66
BIOCARTA_PDZS_PATHWAY	65
REACTOME_UNBLOCKING_OF_NMDA_RECEPTORS_GLUTAMATE_BINDING_AND_ACTIVATION	65
REACTOME_TRAFFICKING_OF_GLUR2_CONTAINING_AMPA_RECEPTORS	65
REACTOME_CREB1_PHOSPHORYLATION_THROUGH_NMDA_RECEPTOR_MEDIATED_ACTIVATION_OF_RAS_SIGNALING	62
REACTOME_SYNAPTIC_ADHESION_LIKE_MOLECULES	62
REACTOME_TRAFFICKING_OF_AMPA_RECEPTORS	59
PID_REELIN_PATHWAY	53
REACTOME_RECEPTOR_TYPE_TYROSINE_PROTEIN_PHOSPHATASES	53
REACTOME_DOPAMINE_NEUROTRANSMITTER_RELEASE_CYCLE	49
WP_DISRUPTION_OF_POSTSYNAPTIC_SIGNALLING_BY_CNV	48
BIOCARTA_NOS1_PATHWAY	45
REACTOME_SEROTONIN_NEUROTRANSMITTER_RELEASE_CYCLE	45
PID_NETRIN_PATHWAY	44
REACTOME_SEMA3A_PAK_DEPENDENT_AXON_REPULSION	40
REACTOME_GLUTAMATE_NEUROTRANSMITTER_RELEASE_CYCLE	39
REACTOME_RHOBTB2_GTPASE_CYCLE	39
REACTOME_MITOCHONDRIAL_CALCIUM_ION_TRANSPORT	34
REACTOME_RHOBTB_GTPASE_CYCLE	32
REACTOME_RHOBTB1_GTPASE_CYCLE	32
KEGG_PROTEIN_EXPORT	31
BIOCARTA_PYK2_PATHWAY	31
REACTOME_INLB_MEDIATED_ENTRY_OF_LISTERIA_MONOCYTOGENES_INTO_HOST_CELL	29
PID_LIS1_PATHWAY	26
WP_GABA_RECEPTOR_SIGNALING	25
BIOCARTA_EIF4_PATHWAY	25
REACTOME_HIV_ELONGATION_ARREST_AND_RECOVERY	24
REACTOME_PHASE_0_RAPID_DEPOLARISATION	23
REACTOME_CA_DEPENDENT_EVENTS	21
REACTOME_INTERACTION_BETWEEN_L1_AND_ANKYRINS	20
BIOCARTA_AT1R_PATHWAY	18
REACTOME_DOWNREGULATION_OF_ERBB2_SIGNALING	17
REACTOME_PINK1_PRKN_MEDIATED_MITOPHAGY	17
WP_SPLICING_FACTOR_NOVA_REGULATED_SYNAPTIC_PROTEINS	17
REACTOME_REGULATION_OF_MECP2_EXPRESSION_AND_ACTIVITY	14
REACTOME_SUMOYLATION_OF_SUMOYLATION_PROTEINS	14
REACTOME_EXPORT_OF_VIRAL_RIBONUCLEOPROTEINS_FROM_NUCLEUS	13
REACTOME_NUCLEAR_IMPORT_OF_REV_PROTEIN	13
WP_CYTOPLASMIC_RIBOSOMAL_PROTEINS	12
PID_RAC1_REG_PATHWAY	12
REACTOME_INTERACTIONS_OF_REV_WITH_HOST_CELLULAR_PROTEINS	12
REACTOME_PROCESSING_OF_SMDT1	11
REACTOME_N_GLYCAN_TRIMMING_IN_THE_ER_AND_CALNEXIN_CALRETICULIN_CYCLE	9
REACTOME_EUKARYOTIC_TRANSLATION_ELONGATION	9
KEGG_RIBOSOME	9
REACTOME_VIRAL_MESSENGER_RNA_SYNTHESIS	9
REACTOME_POSTMITOTIC_NUCLEAR_PORE_COMPLEX_NPC_REFORMATION	9
REACTOME_NEGATIVE_REGULATION_OF_MET_ACTIVITY	9
REACTOME_ACTIVATION_OF_THE_MRNA_UPON_BINDING_OF_THE_CAP_BINDING_COMPLEX_AND_EIFS_AND_SUBSEQUENT_BINDING_TO_43S	8
WP_PKCGAMMA_CALCIUM_SIGNALING_PATHWAY_IN_ATAXIA	8
BIOCARTA_CREB_PATHWAY	8
REACTOME_INTERACTIONS_OF_VPR_WITH_HOST_CELLULAR_PROTEINS	8
REACTOME_NONSENSE_MEDIATED_DECAY_NMD	7
REACTOME_RESPONSE_OF_EIF2AK4_GCN2_TO_AMINO_ACID_DEFICIENCY	7
REACTOME_DAG_AND_IP3_SIGNALING	7
REACTOME_SUMOYLATION_OF_UBIQUITINYLATION_PROTEINS	7
REACTOME_SIGNALING_BY_MODERATE_KINASE_ACTIVITY_BRAF_MUTANTS	7
BIOCARTA_GPCR_PATHWAY	6
WP_COMMON_PATHWAYS_UNDERLYING_DRUG_ADDICTION	6
REACTOME_EUKARYOTIC_TRANSLATION_INITIATION	6
WP_RETT_SYNDROME_CAUSING_GENES	6
REACTOME_SRP_DEPENDENT_COTRANSLATIONAL_PROTEIN_TARGETING_TO_MEMBRANE	6
REACTOME_DOWNREGULATION_OF_TGF_BETA_RECEPTOR_SIGNALING	5
REACTOME_NETRIN_1_SIGNALING	5
REACTOME_CELLULAR_RESPONSE_TO_STARVATION	4
REACTOME_INFLUENZA_INFECTION	4
REACTOME_SELENOAMINO_ACID_METABOLISM	4
REACTOME_DEADENYLATION_OF_MRNA	4
REACTOME_LISTERIA_MONOCYTOGENES_ENTRY_INTO_HOST_CELLS	3
REACTOME_ABORTIVE_ELONGATION_OF_HIV_1_TRANSCRIPT_IN_THE_ABSENCE_OF_TAT	3
REACTOME_DOWNREGULATION_OF_SMAD2_3_SMAD4_TRANSCRIPTIONAL_ACTIVITY	3
REACTOME_CALNEXIN_CALRETICULIN_CYCLE	3
REACTOME_MITOCHONDRIAL_PROTEIN_IMPORT	3
WP_ELECTRON_TRANSPORT_CHAIN_OXPHOS_SYSTEM_IN_MITOCHONDRIA	3
REACTOME_NEUREXINS_AND_NEUROLIGINS	3
REACTOME_SIGNALING_BY_FGFR2_IIIA_TM	3
WP_SYNAPTIC_VESICLE_PATHWAY	3
REACTOME_REGULATION_OF_EXPRESSION_OF_SLITS_AND_ROBOS	3
PID_EPHB_FWD_PATHWAY	3
REACTOME_TRANSPORT_OF_THE_SLBP_DEPENDANT_MATURE_MRNA	3
REACTOME_RNA_POLYMERASE_III_TRANSCRIPTION	3
REACTOME_NEGATIVE_REGULATORS_OF_DDX58_IFIH1_SIGNALING	2
REACTOME_TRANSLATION_OF_SARS_COV_2_STRUCTURAL_PROTEINS	2
REACTOME_FCERI_MEDIATED_CA_2_MOBILIZATION	2
WP_INITIATION_OF_TRANSCRIPTION_AND_TRANSLATION_ELONGATION_AT_THE_HIV1_LTR	2
WP_IL2_SIGNALING_PATHWAY	2
WP_IL6_SIGNALING_PATHWAY	2
REACTOME_FLT3_SIGNALING	2
WP_INTERFERON_TYPE_I_SIGNALING_PATHWAYS	2
WP_PDGF_PATHWAY	2
WP_THE_HUMAN_IMMUNE_RESPONSE_TO_TUBERCULOSIS	2
REACTOME_TRANSLATION_OF_SARS_COV_1_STRUCTURAL_PROTEINS	2
REACTOME_SIGNALING_BY_CYTOSOLIC_FGFR1_FUSION_MUTANTS	2
REACTOME_GABA_SYNTHESIS_RELEASE_REUPTAKE_AND_DEGRADATION	2
REACTOME_MITOCHONDRIAL_TRANSLATION	2
REACTOME_INACTIVATION_OF_CSF3_G_CSF_SIGNALING	2
REACTOME_SIGNALING_BY_CSF3_G_CSF	2
REACTOME_RHO_GTPASES_ACTIVATE_WASPS_AND_WAVES	2
REACTOME_RHO_GTPASES_ACTIVATE_ROCKS	2
REACTOME_RHO_GTPASES_ACTIVATE_PAKS	2
REACTOME_RESPIRATORY_ELECTRON_TRANSPORT_ATP_SYNTHESIS_BY_CHEMIOSMOTIC_COUPLING_AND_HEAT_PRODUCTION_BY_UNCOUPLING_PROTEINS	2
REACTOME_PARASITE_INFECTION	2
REACTOME_MECP2_REGULATES_NEURONAL_RECEPTORS_AND_CHANNELS	2
REACTOME_NOTCH_HLH_TRANSCRIPTION_PATHWAY	2
REACTOME_NOTCH1_INTRACELLULAR_DOMAIN_REGULATES_TRANSCRIPTION	2
REACTOME_RESPIRATORY_ELECTRON_TRANSPORT	2
BIOCARTA_AGR_PATHWAY	2
PID_ERBB1_INTERNALIZATION_PATHWAY	2
PID_IFNG_PATHWAY	2
BIOCARTA_TNFR2_PATHWAY	2
PID_TCR_PATHWAY	2
REACTOME_DAP12_SIGNALING	1
WP_APOPTOSISRELATED_NETWORK_DUE_TO_ALTERED_NOTCH3_IN_OVARIAN_CANCER	1
REACTOME_UPTAKE_AND_ACTIONS_OF_BACTERIAL_TOXINS	1
BIOCARTA_NKCELLS_PATHWAY	1
SA_B_CELL_RECEPTOR_COMPLEXES	1
SA_CASPASE_CASCADE	1
SIG_BCR_SIGNALING_PATHWAY	1
SIG_IL4RECEPTOR_IN_B_LYPHOCYTES	1
SIG_PIP3_SIGNALING_IN_B_LYMPHOCYTES	1
WP_APOPTOSIS_MODULATION_AND_SIGNALING	1
BIOCARTA_NTHI_PATHWAY	1
WP_B_CELL_RECEPTOR_SIGNALING_PATHWAY	1
WP_CANCER_IMMUNOTHERAPY_BY_PD1_BLOCKADE	1
BIOCARTA_NFKB_PATHWAY	1
WP_COPPER_HOMEOSTASIS	1
BIOCARTA_MET_PATHWAY	1
BIOCARTA_MEF2D_PATHWAY	1
BIOCARTA_MAPK_PATHWAY	1
WP_FAS_LIGAND_FASL_PATHWAY_AND_STRESS_INDUCTION_OF_HEAT_SHOCK_PROTEINS_HSP_REGULATION	1
BIOCARTA_KERATINOCYTE_PATHWAY	1
WP_HEMATOPOIETIC_STEM_CELL_GENE_REGULATION_BY_GABP_ALPHABETA_COMPLEX	1
BIOCARTA_NO2IL12_PATHWAY	1
BIOCARTA_PGC1A_PATHWAY	1
REACTOME_TRANSPORT_OF_MATURE_MRNAS_DERIVED_FROM_INTRONLESS_TRANSCRIPTS	1
WP_HOSTPATHOGEN_INTERACTION_OF_HUMAN_CORONA_VIRUSES_INTERFERON_INDUCTION	1
REACTOME_SIGNALING_BY_ERBB2_IN_CANCER	1
KEGG_COLORECTAL_CANCER	1
REACTOME_SIGNALING_BY_KIT_IN_DISEASE	1
KEGG_CHRONIC_MYELOID_LEUKEMIA	1
REACTOME_SIGNALING_BY_ROBO_RECEPTORS	1
KEGG_B_CELL_RECEPTOR_SIGNALING_PATHWAY	1
KEGG_ALZHEIMERS_DISEASE	1
KEGG_ACUTE_MYELOID_LEUKEMIA	1
REACTOME_TCR_SIGNALING	1
REACTOME_THE_CITRIC_ACID_TCA_CYCLE_AND_RESPIRATORY_ELECTRON_TRANSPORT	1
REACTOME_THE_NLRP3_INFLAMMASOME	1
REACTOME_THE_ROLE_OF_GTSE1_IN_G2_M_PROGRESSION_AFTER_G2_CHECKPOINT	1
REACTOME_THE_ROLE_OF_NEF_IN_HIV_1_REPLICATION_AND_DISEASE_PATHOGENESIS	1
REACTOME_TOLL_LIKE_RECEPTOR_9_TLR9_CASCADE	1
REACTOME_TOLL_LIKE_RECEPTOR_CASCADES	1
REACTOME_TOLL_LIKE_RECEPTOR_TLR1_TLR2_CASCADE	1
BIOCARTA_TNFR1_PATHWAY	1
BIOCARTA_TCR_PATHWAY	1
REACTOME_TRANSCRIPTIONAL_REGULATION_BY_VENTX	1
REACTOME_TRANSLATION	1
BIOCARTA_STRESS_PATHWAY	1
WP_HEPATITIS_B_INFECTION	1
WP_HOSTPATHOGEN_INTERACTION_OF_HUMAN_CORONA_VIRUSES_MAPK_SIGNALING	1
KEGG_FC_GAMMA_R_MEDIATED_PHAGOCYTOSIS	1
WP_PRION_DISEASE_PATHWAY	1
WP_REGULATION_OF_TOLLLIKE_RECEPTOR_SIGNALING_PATHWAY	1
BIOCARTA_FAS_PATHWAY	1
WP_SEROTONIN_RECEPTOR_2_AND_ELKSRFGATA4_SIGNALING	1
WP_SIGNALING_OF_HEPATOCYTE_GROWTH_FACTOR_RECEPTOR	1
BIOCARTA_ERAD_PATHWAY	1
WP_STING_PATHWAY_IN_KAWASAKILIKE_DISEASE_AND_COVID19	1
WP_STRUCTURAL_PATHWAY_OF_INTERLEUKIN_1_IL1	1
WP_SYNAPTIC_SIGNALING_PATHWAYS_ASSOCIATED_WITH_AUTISM_SPECTRUM_DISORDER	1
BIOCARTA_CASPASE_PATHWAY	1
WP_TCELL_ANTIGEN_RECEPTOR_TCR_SIGNALING_PATHWAY	1
WP_TCELL_RECEPTOR_AND_COSTIMULATORY_SIGNALING	1
BIOCARTA_BCR_PATHWAY	1
WP_THYMIC_STROMAL_LYMPHOPOIETIN_TSLP_SIGNALING_PATHWAY	1
WP_TLR4_SIGNALING_AND_TOLERANCE	1
WP_TNF_ALPHA_SIGNALING_PATHWAY	1
WP_TOLLLIKE_RECEPTOR_SIGNALING_PATHWAY	1
WP_TOLLLIKE_RECEPTOR_SIGNALING_RELATED_TO_MYD88	1
WP_TRANSLATION_INHIBITORS_IN_CHRONICALLY_ACTIVATED_PDGFRA_CELLS	1
WP_TYPE_I_INTERFERON_INDUCTION_AND_SIGNALING_DURING_SARSCOV2_INFECTION	1
WP_TYROBP_CAUSAL_NETWORK	1
WP_UNFOLDED_PROTEIN_RESPONSE	1
WP_RANKLRANK_RECEPTOR_ACTIVATOR_OF_NFKB_LIGAND_SIGNALING_PATHWAY	1
BIOCARTA_FCER1_PATHWAY	1
WP_IL1_SIGNALING_PATHWAY	1
BIOCARTA_HIVNEF_PATHWAY	1
BIOCARTA_IL7_PATHWAY	1
WP_IL3_SIGNALING_PATHWAY	1
WP_IL5_SIGNALING_PATHWAY	1
BIOCARTA_IL6_PATHWAY	1
WP_IL7_SIGNALING_PATHWAY	1
BIOCARTA_IL1R_PATHWAY	1
BIOCARTA_IL12_PATHWAY	1
WP_INTERLEUKIN11_SIGNALING_PATHWAY	1
WP_KIT_RECEPTOR_SIGNALING_PATHWAY	1
WP_LEPTIN_SIGNALING_PATHWAY	1
WP_MICROGLIA_PATHOGEN_PHAGOCYTOSIS_PATHWAY	1
WP_MIR5093P_ALTERATION_OF_YAP1ECM_AXIS	1
WP_MIRNAS_INVOLVEMENT_IN_THE_IMMUNE_RESPONSE_IN_SEPSIS	1
WP_MIRNA_TARGETS_IN_ECM_AND_MEMBRANE_RECEPTORS	1
WP_MITOCHONDRIAL_COMPLEX_I_ASSEMBLY_MODEL_OXPHOS_SYSTEM	1
WP_MRNA_PROCESSING	1
WP_NAD_METABOLISM_IN_ONCOGENEINDUCED_SENESCENCE_AND_MITOCHONDRIAL_DYSFUNCTIONASSOCIATED_SENESCENCE	1
WP_NUCLEOTIDEBINDING_OLIGOMERIZATION_DOMAIN_NOD_PATHWAY	1
WP_OXIDATIVE_PHOSPHORYLATION	1
WP_PARKINUBIQUITIN_PROTEASOMAL_SYSTEM_PATHWAY	1
WP_PDGFRBETA_PATHWAY	1
REACTOME_SIGNALING_BY_ERBB2	1
KEGG_HUNTINGTONS_DISEASE	1
KEGG_GRAFT_VERSUS_HOST_DISEASE	1
REACTOME_ACTIVATION_OF_IRF3_IRF7_MEDIATED_BY_TBK1_IKK_EPSILON	1
REACTOME_INTEGRIN_SIGNALING	1
PID_TRAIL_PATHWAY	1
PID_TOLL_ENDOGENOUS_PATHWAY	1
PID_TNF_PATHWAY	1
REACTOME_INTERFERON_GAMMA_SIGNALING	1
REACTOME_INTERFERON_SIGNALING	1
REACTOME_INTERLEUKIN_10_SIGNALING	1
REACTOME_INTERLEUKIN_2_FAMILY_SIGNALING	1
REACTOME_INTERLEUKIN_3_INTERLEUKIN_5_AND_GM_CSF_SIGNALING	1
REACTOME_LAMININ_INTERACTIONS	1
PID_SMAD2_3PATHWAY	1
REACTOME_MAP2K_AND_MAPK_ACTIVATION	1
REACTOME_MAP3K8_TPL2_DEPENDENT_MAPK1_3_ACTIVATION	1
PID_S1P_S1P3_PATHWAY	1
REACTOME_MET_ACTIVATES_PTK2_SIGNALING	1
REACTOME_MET_PROMOTES_CELL_MOTILITY	1
PID_PI3KCI_PATHWAY	1
BIOCARTA_ARAP_PATHWAY	1
PID_PDGFRB_PATHWAY	1
REACTOME_MITOPHAGY	1
REACTOME_MYD88_INDEPENDENT_TLR4_CASCADE	1
PID_VEGFR1_PATHWAY	1
REACTOME_INFLAMMASOMES	1
REACTOME_DEFECTIVE_B4GALT7_CAUSES_EDS_PROGEROID_TYPE	1
REACTOME_ADHERENS_JUNCTIONS_INTERACTIONS	1
REACTOME_DISEASES_OF_IMMUNE_SYSTEM	1
REACTOME_CRISTAE_FORMATION	1
REACTOME_COOPERATION_OF_PREFOLDIN_AND_TRIC_CCT_IN_ACTIN_AND_TUBULIN_FOLDING	1
REACTOME_COMPLEX_I_BIOGENESIS	1
REACTOME_CHONDROITIN_SULFATE_DERMATAN_SULFATE_METABOLISM	1
REACTOME_EFFECTS_OF_PIP2_HYDROLYSIS	1
REACTOME_CHONDROITIN_SULFATE_BIOSYNTHESIS	1
REACTOME_CHAPERONE_MEDIATED_AUTOPHAGY	1
REACTOME_CELL_EXTRACELLULAR_MATRIX_INTERACTIONS	1
REACTOME_CD28_CO_STIMULATION	1
REACTOME_FCGAMMA_RECEPTOR_FCGR_DEPENDENT_PHAGOCYTOSIS	1
REACTOME_A_TETRASACCHARIDE_LINKER_SEQUENCE_IS_REQUIRED_FOR_GAG_SYNTHESIS	1
REACTOME_FLT3_SIGNALING_IN_DISEASE	1
REACTOME_FORMATION_OF_ATP_BY_CHEMIOSMOTIC_COUPLING	1
REACTOME_FORMATION_OF_TUBULIN_FOLDING_INTERMEDIATES_BY_CCT_TRIC	1
REACTOME_AUTOPHAGY	1
REACTOME_ANTIGEN_PROCESSING_CROSS_PRESENTATION	1
REACTOME_G_PROTEIN_MEDIATED_EVENTS	1
REACTOME_ANTIGEN_PRESENTATION_FOLDING_ASSEMBLY_AND_PEPTIDE_LOADING_OF_CLASS_I_MHC	1
REACTOME_HSF1_DEPENDENT_TRANSACTIVATION	1
REACTOME_HSP90_CHAPERONE_CYCLE_FOR_STEROID_HORMONE_RECEPTORS_SHR	1
REACTOME_NEF_MEDIATES_DOWN_MODULATION_OF_CELL_SURFACE_RECEPTORS_BY_RECRUITING_THEM_TO_CLATHRIN_ADAPTERS	1
PID_P38_ALPHA_BETA_PATHWAY	1
PID_NFKAPPAB_CANONICAL_PATHWAY	1
PID_NECTIN_PATHWAY	1
PID_ERBB1_DOWNSTREAM_PATHWAY	1
PID_EPO_PATHWAY	1
REACTOME_REGULATION_OF_SIGNALING_BY_CBL	1
REACTOME_REGULATION_OF_TNFR1_SIGNALING	1
PID_EPHRINB_REV_PATHWAY	1
PID_CDC42_REG_PATHWAY	1
PID_BCR_5PATHWAY	1
REACTOME_RESPONSE_OF_MTB_TO_PHAGOCYTOSIS	1
PID_AVB3_INTEGRIN_PATHWAY	1
NABA_BASEMENT_MEMBRANES	1
KEGG_SYSTEMIC_LUPUS_ERYTHEMATOSUS	1
KEGG_PARKINSONS_DISEASE	1
KEGG_PANCREATIC_CANCER	1
KEGG_OXIDATIVE_PHOSPHORYLATION	1
REACTOME_RIPK1_MEDIATED_REGULATED_NECROSIS	1
KEGG_NOD_LIKE_RECEPTOR_SIGNALING_PATHWAY	1
REACTOME_RORA_ACTIVATES_GENE_EXPRESSION	1
REACTOME_RRNA_PROCESSING	1
KEGG_LONG_TERM_POTENTIATION	1
KEGG_LEISHMANIA_INFECTION	1
REACTOME_SEMA4D_IN_SEMAPHORIN_SIGNALING	1
PID_ERBB1_RECEPTOR_PROXIMAL_PATHWAY	1
REACTOME_RAC1_GTPASE_CYCLE	1
REACTOME_PURINERGIC_SIGNALING_IN_LEISHMANIASIS_INFECTION	1
REACTOME_NUCLEAR_EVENTS_KINASE_AND_TRANSCRIPTION_FACTOR_ACTIVATION	1
PID_INTEGRIN3_PATHWAY	1
PID_ILK_PATHWAY	1
REACTOME_NEUROTRANSMITTER_RELEASE_CYCLE	1
REACTOME_NEUTROPHIL_DEGRANULATION	1
REACTOME_NGF_STIMULATED_TRANSCRIPTION	1
REACTOME_NOD1_2_SIGNALING_PATHWAY	1
PID_IL8_CXCR2_PATHWAY	1
PID_IL6_7_PATHWAY	1
PID_IL2_1PATHWAY	1
PID_IL1_PATHWAY	1
REACTOME_PROTEIN_PROTEIN_INTERACTIONS_AT_SYNAPSES	1
REACTOME_NUCLEAR_SIGNALING_BY_ERBB4	1
REACTOME_NUCLEOTIDE_BINDING_DOMAIN_LEUCINE_RICH_REPEAT_CONTAINING_RECEPTOR_NLR_SIGNALING_PATHWAYS	1
PID_IGF1_PATHWAY	1
REACTOME_ONCOGENIC_MAPK_SIGNALING	1
PID_HIV_NEF_PATHWAY	1
PID_GMCSF_PATHWAY	1
PID_FCER1_PATHWAY	1
REACTOME_PRE_NOTCH_EXPRESSION_AND_PROCESSING	1
PID_FAS_PATHWAY	1
WP_VITAMIN_D_IN_INFLAMMATORY_DISEASES	1

## Sheet: HP - scETM
PATHWAY	N_TOPICS	THRESHOLD: BH-q <1e-5
KEGG_RIBOSOME	52
REACTOME_EUKARYOTIC_TRANSLATION_ELONGATION	50
REACTOME_SRP_DEPENDENT_COTRANSLATIONAL_PROTEIN_TARGETING_TO_MEMBRANE	44
REACTOME_RESPONSE_OF_EIF2AK4_GCN2_TO_AMINO_ACID_DEFICIENCY	43
WP_CYTOPLASMIC_RIBOSOMAL_PROTEINS	41
REACTOME_EUKARYOTIC_TRANSLATION_INITIATION	41
REACTOME_ACTIVATION_OF_THE_MRNA_UPON_BINDING_OF_THE_CAP_BINDING_COMPLEX_AND_EIFS_AND_SUBSEQUENT_BINDING_TO_43S	37
REACTOME_NONSENSE_MEDIATED_DECAY_NMD	32
REACTOME_SELENOAMINO_ACID_METABOLISM	29
REACTOME_FORMATION_OF_ATP_BY_CHEMIOSMOTIC_COUPLING	27
REACTOME_COMPLEX_I_BIOGENESIS	25
REACTOME_RESPIRATORY_ELECTRON_TRANSPORT	24
WP_ELECTRON_TRANSPORT_CHAIN_OXPHOS_SYSTEM_IN_MITOCHONDRIA	23
WP_MITOCHONDRIAL_COMPLEX_I_ASSEMBLY_MODEL_OXPHOS_SYSTEM	21
WP_OXIDATIVE_PHOSPHORYLATION	21
REACTOME_INFLUENZA_INFECTION	19
REACTOME_CRISTAE_FORMATION	18
REACTOME_STABILIZATION_OF_P53	16
REACTOME_NEGATIVE_REGULATION_OF_NOTCH4_SIGNALING	15
REACTOME_REGULATION_OF_EXPRESSION_OF_SLITS_AND_ROBOS	15
BIOCARTA_PROTEASOME_PATHWAY	15
REACTOME_AUF1_HNRNP_D0_BINDS_AND_DESTABILIZES_MRNA	15
REACTOME_PINK1_PRKN_MEDIATED_MITOPHAGY	15
REACTOME_RRNA_PROCESSING	14
REACTOME_CELLULAR_RESPONSE_TO_STARVATION	14
REACTOME_MITOCHONDRIAL_TRANSLATION	14
REACTOME_RESPIRATORY_ELECTRON_TRANSPORT_ATP_SYNTHESIS_BY_CHEMIOSMOTIC_COUPLING_AND_HEAT_PRODUCTION_BY_UNCOUPLING_PROTEINS	13
REACTOME_REGULATION_OF_HMOX1_EXPRESSION_AND_ACTIVITY	12
KEGG_PROTEASOME	12
REACTOME_TRANSLATION	11
REACTOME_CYTOSOLIC_TRNA_AMINOACYLATION	11
REACTOME_MITOPHAGY	10
KEGG_PARKINSONS_DISEASE	10
KEGG_PROTEIN_EXPORT	10
WP_PROTEASOME_DEGRADATION	10
WP_MITOCHONDRIAL_CIV_ASSEMBLY	10
REACTOME_MRNA_SPLICING_MINOR_PATHWAY	10
REACTOME_REGULATION_OF_RUNX3_EXPRESSION_AND_ACTIVITY	9
KEGG_SPLICEOSOME	9
REACTOME_DEGRADATION_OF_GLI1_BY_THE_PROTEASOME	9
BIOCARTA_EIF_PATHWAY	9
REACTOME_DEGRADATION_OF_AXIN	9
REACTOME_CALNEXIN_CALRETICULIN_CYCLE	9
REACTOME_CYTOPROTECTION_BY_HMOX1	8
REACTOME_HIV_ELONGATION_ARREST_AND_RECOVERY	8
REACTOME_DEFECTIVE_CFTR_CAUSES_CYSTIC_FIBROSIS	8
WP_MRNA_PROCESSING	8
REACTOME_INSULIN_PROCESSING	8
REACTOME_RHOBTB2_GTPASE_CYCLE	8
WP_NSP1_FROM_SARSCOV2_INHIBITS_TRANSLATION_INITIATION_IN_THE_HOST_CELL	8
REACTOME_REGULATION_OF_MRNA_STABILITY_BY_PROTEINS_THAT_BIND_AU_RICH_ELEMENTS	8
REACTOME_METABOLISM_OF_POLYAMINES	7
REACTOME_REGULATION_OF_PTEN_STABILITY_AND_ACTIVITY	7
REACTOME_ANTIGEN_PRESENTATION_FOLDING_ASSEMBLY_AND_PEPTIDE_LOADING_OF_CLASS_I_MHC	7
KEGG_OXIDATIVE_PHOSPHORYLATION	7
REACTOME_DEADENYLATION_OF_MRNA	7
REACTOME_DEGRADATION_OF_DVL	7
REACTOME_THE_CITRIC_ACID_TCA_CYCLE_AND_RESPIRATORY_ELECTRON_TRANSPORT	6
WP_TRANSLATION_FACTORS	6
REACTOME_ABORTIVE_ELONGATION_OF_HIV_1_TRANSCRIPT_IN_THE_ABSENCE_OF_TAT	6
REACTOME_PROCESSING_OF_CAPPED_INTRON_CONTAINING_PRE_MRNA	6
REACTOME_N_GLYCAN_TRIMMING_IN_THE_ER_AND_CALNEXIN_CALRETICULIN_CYCLE	6
REACTOME_DECTIN_1_MEDIATED_NONCANONICAL_NF_KB_SIGNALING	6
REACTOME_RHO_GTPASES_ACTIVATE_PAKS	5
REACTOME_VIRAL_MESSENGER_RNA_SYNTHESIS	5
REACTOME_MTORC1_MEDIATED_SIGNALLING	5
REACTOME_RHOBTB_GTPASE_CYCLE	5
WP_MITOCHONDRIAL_CIII_ASSEMBLY	5
REACTOME_REGULATION_OF_RAS_BY_GAPS	5
REACTOME_TP53_REGULATES_METABOLIC_GENES	5
REACTOME_DOWNSTREAM_SIGNALING_EVENTS_OF_B_CELL_RECEPTOR_BCR	5
REACTOME_DNA_DAMAGE_RECOGNITION_IN_GG_NER	4
REACTOME_DISEASES_ASSOCIATED_WITH_GLYCOSYLATION_PRECURSOR_BIOSYNTHESIS	4
REACTOME_CELLULAR_RESPONSE_TO_HYPOXIA	4
REACTOME_MRNA_SPLICING	4
REACTOME_ER_QUALITY_CONTROL_COMPARTMENT_ERQC	4
REACTOME_FORMATION_OF_RNA_POL_II_ELONGATION_COMPLEX	4
REACTOME_CROSS_PRESENTATION_OF_SOLUBLE_EXOGENOUS_ANTIGENS_ENDOSOMES	4
REACTOME_SCF_SKP2_MEDIATED_DEGRADATION_OF_P27_P21	4
REACTOME_FORMATION_OF_THE_EARLY_ELONGATION_COMPLEX	4
REACTOME_MICRORNA_MIRNA_BIOGENESIS	4
REACTOME_GLOBAL_GENOME_NUCLEOTIDE_EXCISION_REPAIR_GG_NER	4
REACTOME_CITRIC_ACID_CYCLE_TCA_CYCLE	4
REACTOME_HIV_TRANSCRIPTION_ELONGATION	4
REACTOME_DEADENYLATION_DEPENDENT_MRNA_DECAY	3
REACTOME_DEGRADATION_OF_BETA_CATENIN_BY_THE_DESTRUCTION_COMPLEX	3
REACTOME_HOST_INTERACTIONS_OF_HIV_FACTORS	3
REACTOME_PROTEIN_METHYLATION	3
REACTOME_DUAL_INCISION_IN_TC_NER	3
REACTOME_SIGNALING_BY_NOTCH4	3
REACTOME_FGFR2_ALTERNATIVE_SPLICING	3
REACTOME_FORMATION_OF_INCISION_COMPLEX_IN_GG_NER	3
REACTOME_FORMATION_OF_TC_NER_PRE_INCISION_COMPLEX	3
REACTOME_RHO_GTPASES_ACTIVATE_WASPS_AND_WAVES	3
REACTOME_RHO_GTPASES_ACTIVATE_ROCKS	3
REACTOME_INTERACTIONS_OF_REV_WITH_HOST_CELLULAR_PROTEINS	3
REACTOME_INTERLEUKIN_10_SIGNALING	3
REACTOME_MRNA_CAPPING	3
REACTOME_NUCLEOTIDE_EXCISION_REPAIR	3
REACTOME_PROCESSING_OF_CAPPED_INTRONLESS_PRE_MRNA	3
REACTOME_CHOLESTEROL_BIOSYNTHESIS	3
REACTOME_PTEN_REGULATION	3
REACTOME_ASYMMETRIC_LOCALIZATION_OF_PCP_PROTEINS	3
REACTOME_CELLULAR_RESPONSE_TO_HEAT_STRESS	3
REACTOME_TRANSPORT_OF_MATURE_TRANSCRIPT_TO_CYTOPLASM	3
REACTOME_TRANSCRIPTION_COUPLED_NUCLEOTIDE_EXCISION_REPAIR_TC_NER	3
WP_MICROGLIA_PATHOGEN_PHAGOCYTOSIS_PATHWAY	3
PID_INTEGRIN1_PATHWAY	3
REACTOME_CELLULAR_RESPONSE_TO_CHEMICAL_STRESS	3
WP_TCA_CYCLE_AKA_KREBS_OR_CITRIC_ACID_CYCLE	3
WP_CHOLESTEROL_BIOSYNTHESIS_PATHWAY	2
KEGG_CITRATE_CYCLE_TCA_CYCLE	2
PID_ECADHERIN_NASCENT_AJ_PATHWAY	2
REACTOME_HIV_LIFE_CYCLE	2
REACTOME_HEDGEHOG_LIGAND_BIOGENESIS	2
REACTOME_RHOBTB1_GTPASE_CYCLE	2
REACTOME_CELL_CYCLE_CHECKPOINTS	2
REACTOME_TRNA_AMINOACYLATION	2
REACTOME_SIGNALING_BY_ROBO_RECEPTORS	2
BIOCARTA_VEGF_PATHWAY	2
REACTOME_SIGNALING_BY_TGF_BETA_RECEPTOR_COMPLEX	2
REACTOME_NEGATIVE_REGULATORS_OF_DDX58_IFIH1_SIGNALING	2
REACTOME_TRNA_PROCESSING	2
KEGG_LYSOSOME	2
REACTOME_MITOTIC_SPINDLE_CHECKPOINT	2
REACTOME_DOWNREGULATION_OF_SMAD2_3_SMAD4_TRANSCRIPTIONAL_ACTIVITY	2
PID_ILK_PATHWAY	2
KEGG_RNA_DEGRADATION	2
KEGG_RNA_POLYMERASE	2
REACTOME_G1_S_DNA_DAMAGE_CHECKPOINTS	2
REACTOME_MITOCHONDRIAL_PROTEIN_IMPORT	2
REACTOME_REGULATION_OF_TP53_ACTIVITY_THROUGH_ACETYLATION	2
REACTOME_RRNA_MODIFICATION_IN_THE_NUCLEUS_AND_CYTOSOL	2
KEGG_SNARE_INTERACTIONS_IN_VESICULAR_TRANSPORT	2
REACTOME_GOLGI_ASSOCIATED_VESICLE_BIOGENESIS	2
REACTOME_RNA_POLYMERASE_I_TRANSCRIPTION_TERMINATION	2
REACTOME_RNA_POLYMERASE_I_TRANSCRIPTION_INITIATION	2
REACTOME_TRANS_GOLGI_NETWORK_VESICLE_BUDDING	2
REACTOME_REGULATION_OF_TP53_ACTIVITY_THROUGH_METHYLATION	2
REACTOME_ATTENUATION_PHASE	2
REACTOME_TRANSCRIPTIONAL_ACTIVITY_OF_SMAD2_SMAD3_SMAD4_HETEROTRIMER	2
WP_TYROBP_CAUSAL_NETWORK	2
BIOCARTA_ERAD_PATHWAY	2
REACTOME_AURKA_ACTIVATION_BY_TPX2	2
REACTOME_CYTOSOLIC_SENSORS_OF_PATHOGEN_ASSOCIATED_DNA	2
REACTOME_RNA_POLYMERASE_II_TRANSCRIPTION_TERMINATION	2
WP_INTRAFLAGELLAR_TRANSPORT_PROTEINS_BINDING_TO_DYNEIN	2
REACTOME_HSF1_DEPENDENT_TRANSACTIVATION	2
REACTOME_TRANSCRIPTIONAL_REGULATION_BY_RUNX3	2
REACTOME_NUCLEOBASE_BIOSYNTHESIS	2
REACTOME_TRANSCRIPTION_OF_THE_HIV_GENOME	2
REACTOME_TRANSLESION_SYNTHESIS_BY_POLH	2
REACTOME_NUCLEAR_PORE_COMPLEX_NPC_DISASSEMBLY	2
REACTOME_SUMOYLATION_OF_UBIQUITINYLATION_PROTEINS	2
REACTOME_NUCLEAR_IMPORT_OF_REV_PROTEIN	2
REACTOME_CLEC7A_DECTIN_1_SIGNALING	2
REACTOME_HSF1_ACTIVATION	2
REACTOME_NUCLEAR_ENVELOPE_BREAKDOWN	2
REACTOME_ACTIVATION_OF_GENE_EXPRESSION_BY_SREBF_SREBP	2
REACTOME_IRE1ALPHA_ACTIVATES_CHAPERONES	2
REACTOME_NOTCH1_INTRACELLULAR_DOMAIN_REGULATES_TRANSCRIPTION	2
REACTOME_RETROGRADE_TRANSPORT_AT_THE_TRANS_GOLGI_NETWORK	1
REACTOME_RESPONSE_OF_MTB_TO_PHAGOCYTOSIS	1
WP_IL4_SIGNALING_PATHWAY	1
REACTOME_RESOLUTION_OF_D_LOOP_STRUCTURES	1
WP_INTERFERON_TYPE_I_SIGNALING_PATHWAYS	1
WP_INTRACELLULAR_TRAFFICKING_PROTEINS_INVOLVED_IN_CMT_NEUROPATHY	1
REACTOME_REGULATION_OF_TP53_ACTIVITY_THROUGH_PHOSPHORYLATION	1
WP_LUNG_FIBROSIS	1
REACTOME_REGULATION_OF_TP53_EXPRESSION_AND_DEGRADATION	1
REACTOME_RESOLUTION_OF_AP_SITES_VIA_THE_MULTIPLE_NUCLEOTIDE_PATCH_REPLACEMENT_PATHWAY	1
REACTOME_RESOLUTION_OF_SISTER_CHROMATID_COHESION	1
REACTOME_RESOLUTION_OF_D_LOOP_STRUCTURES_THROUGH_SYNTHESIS_DEPENDENT_STRAND_ANNEALING_SDSA	1
REACTOME_REGULATION_OF_PLK1_ACTIVITY_AT_G2_M_TRANSITION	1
REACTOME_REGULATION_OF_TNFR1_SIGNALING	1
WP_MATRIX_METALLOPROTEINASES	1
REACTOME_PYRUVATE_METABOLISM_AND_CITRIC_ACID_TCA_CYCLE	1
REACTOME_RECOGNITION_AND_ASSOCIATION_OF_DNA_GLYCOSYLASE_WITH_SITE_CONTAINING_AN_AFFECTED_PURINE	1
REACTOME_RECRUITMENT_OF_MITOTIC_CENTROSOME_PROTEINS_AND_COMPLEXES	1
REACTOME_RECRUITMENT_OF_NUMA_TO_MITOTIC_CENTROSOMES	1
REACTOME_REGULATION_OF_CHOLESTEROL_BIOSYNTHESIS_BY_SREBP_SREBF	1
WP_SIGNALING_OF_HEPATOCYTE_GROWTH_FACTOR_RECEPTOR	1
WP_RETINOBLASTOMA_GENE_IN_CANCER	1
WP_PHOTODYNAMIC_THERAPYINDUCED_NFKB_SURVIVAL_SIGNALING	1
WP_PEPTIDE_GPCRS	1
REACTOME_REGULATION_OF_HSF1_MEDIATED_HEAT_SHOCK_RESPONSE	1
WP_PDGFRBETA_PATHWAY	1
REACTOME_REGULATION_OF_INSULIN_LIKE_GROWTH_FACTOR_IGF_TRANSPORT_AND_UPTAKE_BY_INSULIN_LIKE_GROWTH_FACTOR_BINDING_PROTEINS_IGFBPS	1
WP_ONCOSTATIN_M_SIGNALING_PATHWAY	1
WP_NUCLEOTIDE_METABOLISM	1
WP_NUCLEOTIDE_EXCISION_REPAIR	1
WP_NOTCH_SIGNALING_PATHWAY_NETPATH	1
REACTOME_REGULATION_OF_RUNX2_EXPRESSION_AND_ACTIVITY	1
WP_IL3_SIGNALING_PATHWAY	1
REACTOME_TP53_REGULATES_TRANSCRIPTION_OF_CELL_CYCLE_GENES	1
WP_IL2_SIGNALING_PATHWAY	1
REACTOME_SEPARATION_OF_SISTER_CHROMATIDS	1
REACTOME_SIGNALING_BY_FGFR2_IIIA_TM	1
WP_CELL_CYCLE	1
REACTOME_SIGNALING_BY_NOTCH1_PEST_DOMAIN_MUTANTS_IN_CANCER	1
REACTOME_TRISTETRAPROLIN_TTP_ZFP36_BINDS_AND_DESTABILIZES_MRNA	1
REACTOME_SIRT1_NEGATIVELY_REGULATES_RRNA_EXPRESSION	1
REACTOME_SMAD2_SMAD3_SMAD4_HETEROTRIMER_REGULATES_TRANSCRIPTION	1
REACTOME_SNRNP_ASSEMBLY	1
REACTOME_TRANSPORT_OF_THE_SLBP_DEPENDANT_MATURE_MRNA	1
REACTOME_SUMOYLATION_OF_DNA_DAMAGE_RESPONSE_AND_REPAIR_PROTEINS	1
REACTOME_SUMOYLATION_OF_DNA_REPLICATION_PROTEINS	1
REACTOME_TRANSPORT_OF_MATURE_MRNAS_DERIVED_FROM_INTRONLESS_TRANSCRIPTS	1
REACTOME_SUMOYLATION_OF_SUMOYLATION_PROTEINS	1
REACTOME_TRANSLESION_SYNTHESIS_BY_POLK	1
REACTOME_TRANSCRIPTIONAL_REGULATION_BY_SMALL_RNAS	1
REACTOME_TRANSCRIPTIONAL_REGULATION_BY_RUNX2	1
REACTOME_SWITCHING_OF_ORIGINS_TO_A_POST_REPLICATIVE_STATE	1
REACTOME_SYNDECAN_INTERACTIONS	1
REACTOME_SYNTHESIS_OF_ACTIVE_UBIQUITIN_ROLES_OF_E1_AND_E2_ENZYMES	1
REACTOME_TP53_REGULATES_TRANSCRIPTION_OF_DNA_REPAIR_GENES	1
REACTOME_S_PHASE	1
REACTOME_TCR_SIGNALING	1
REACTOME_TELOMERE_C_STRAND_LAGGING_STRAND_SYNTHESIS	1
REACTOME_TELOMERE_MAINTENANCE	1
REACTOME_TERMINATION_OF_TRANSLESION_DNA_SYNTHESIS	1
REACTOME_TGF_BETA_RECEPTOR_SIGNALING_ACTIVATES_SMADS	1
REACTOME_SIGNALING_BY_CSF3_G_CSF	1
WP_COPPER_HOMEOSTASIS	1
WP_HEMATOPOIETIC_STEM_CELL_DIFFERENTIATION	1
REACTOME_SEMA4D_IN_SEMAPHORIN_SIGNALING	1
WP_GPCRS_CLASS_A_RHODOPSINLIKE	1
WP_GLYCOSYLATION_AND_RELATED_CONGENITAL_DEFECTS	1
REACTOME_RHO_GTPASES_ACTIVATE_CIT	1
REACTOME_RHO_GTPASES_ACTIVATE_FORMINS	1
WP_GENOTOXICITY_PATHWAY	1
WP_GENES_RELATED_TO_PRIMARY_CILIUM_DEVELOPMENT_BASED_ON_CRISPR	1
WP_GASTRIC_CANCER_NETWORK_1	1
WP_G1_TO_S_CELL_CYCLE_CONTROL	1
WP_FERROPTOSIS	1
REACTOME_RHO_GTPASE_EFFECTORS	1
WP_FATTY_ACID_BIOSYNTHESIS	1
REACTOME_RNA_POLYMERASE_III_TRANSCRIPTION	1
REACTOME_RNA_POLYMERASE_III_TRANSCRIPTION_INITIATION_FROM_TYPE_1_PROMOTER	1
REACTOME_RNA_POLYMERASE_II_TRANSCRIBES_SNRNA_GENES	1
REACTOME_RNA_POLYMERASE_I_PROMOTER_ESCAPE	1
WP_EGFEGFR_SIGNALING_PATHWAY	1
WP_EBOLA_VIRUS_PATHWAY_ON_HOST	1
REACTOME_RUNX1_INTERACTS_WITH_CO_FACTORS_WHOSE_PRECISE_EFFECT_ON_RUNX1_TARGETS_IS_NOT_KNOWN	1
REACTOME_SARS_COV_2_INFECTION	1
WP_DNA_REPLICATION	1
WP_DNA_REPAIR_PATHWAYS_FULL_NETWORK	1
WP_DNA_MISMATCH_REPAIR	1
WP_DNA_IRDAMAGE_AND_CELLULAR_RESPONSE_VIA_ATR	1
WP_COVID19_ADVERSE_OUTCOME_PATHWAY	1
REACTOME_SEMA4D_INDUCED_CELL_MIGRATION_AND_GROWTH_CONE_COLLAPSE	1
BIOCARTA_BCELLSURVIVAL_PATHWAY	1
REACTOME_LATE_ENDOSOMAL_MICROAUTOPHAGY	1
REACTOME_PROCESSIVE_SYNTHESIS_ON_THE_LAGGING_STRAND	1
REACTOME_ACTIVATED_PKN1_STIMULATES_TRANSCRIPTION_OF_AR_ANDROGEN_RECEPTOR_REGULATED_GENES_KLK2_AND_KLK3	1
PID_UPA_UPAR_PATHWAY	1
PID_SYNDECAN_1_PATHWAY	1
PID_SMAD2_3PATHWAY	1
PID_PLK1_PATHWAY	1
PID_P53_REGULATION_PATHWAY	1
PID_MTOR_4PATHWAY	1
PID_LYMPH_ANGIOGENESIS_PATHWAY	1
PID_KIT_PATHWAY	1
PID_INTEGRIN3_PATHWAY	1
PID_HDAC_CLASSII_PATHWAY	1
PID_FRA_PATHWAY	1
PID_FOXM1_PATHWAY	1
PID_FCER1_PATHWAY	1
PID_FANCONI_PATHWAY	1
PID_ERBB1_RECEPTOR_PROXIMAL_PATHWAY	1
PID_VEGFR1_2_PATHWAY	1
REACTOME_ACTIVATION_OF_ATR_IN_RESPONSE_TO_REPLICATION_STRESS	1
PID_ECADHERIN_KERATINOCYTE_PATHWAY	1
REACTOME_ACTIVATION_OF_THE_PRE_REPLICATIVE_COMPLEX	1
REACTOME_COLLAGEN_BIOSYNTHESIS_AND_MODIFYING_ENZYMES	1
REACTOME_CLASS_A_1_RHODOPSIN_LIKE_RECEPTORS	1
REACTOME_CHROMOSOME_MAINTENANCE	1
REACTOME_CHEMOKINE_RECEPTORS_BIND_CHEMOKINES	1
REACTOME_CELL_EXTRACELLULAR_MATRIX_INTERACTIONS	1
REACTOME_BUTYRATE_RESPONSE_FACTOR_1_BRF1_BINDS_AND_DESTABILIZES_MRNA	1
REACTOME_BRANCHED_CHAIN_AMINO_ACID_CATABOLISM	1
REACTOME_ATF4_ACTIVATES_GENES_IN_RESPONSE_TO_ENDOPLASMIC_RETICULUM_STRESS	1
REACTOME_ASSOCIATION_OF_TRIC_CCT_WITH_TARGET_PROTEINS_DURING_BIOSYNTHESIS	1
REACTOME_ASSEMBLY_OF_THE_HIV_VIRION	1
REACTOME_ASSEMBLY_OF_COLLAGEN_FIBRILS_AND_OTHER_MULTIMERIC_STRUCTURES	1
REACTOME_APC_C_MEDIATED_DEGRADATION_OF_CELL_CYCLE_PROTEINS	1
REACTOME_ANTIVIRAL_MECHANISM_BY_IFN_STIMULATED_GENES	1
REACTOME_ANTIGEN_PROCESSING_CROSS_PRESENTATION	1
REACTOME_ANCHORING_OF_THE_BASAL_BODY_TO_THE_PLASMA_MEMBRANE	1
PID_ERBB1_DOWNSTREAM_PATHWAY	1
PID_CXCR4_PATHWAY	1
REACTOME_PROCESSIVE_SYNTHESIS_ON_THE_C_STRAND_OF_THE_TELOMERE	1
KEGG_GLYCOSYLPHOSPHATIDYLINOSITOL_GPI_ANCHOR_BIOSYNTHESIS	1
KEGG_CYTOKINE_CYTOKINE_RECEPTOR_INTERACTION	1
KEGG_COMPLEMENT_AND_COAGULATION_CASCADES	1
KEGG_CELL_CYCLE	1
KEGG_CELL_ADHESION_MOLECULES_CAMS	1
KEGG_AMINOACYL_TRNA_BIOSYNTHESIS	1
BIOCARTA_RACCYCD_PATHWAY	1
BIOCARTA_PYK2_PATHWAY	1
BIOCARTA_PTEN_PATHWAY	1
BIOCARTA_PDGF_PATHWAY	1
BIOCARTA_NTHI_PATHWAY	1
BIOCARTA_NDKDYNAMIN_PATHWAY	1
BIOCARTA_MTOR_PATHWAY	1
BIOCARTA_MCM_PATHWAY	1
BIOCARTA_IL2RB_PATHWAY	1
BIOCARTA_FAS_PATHWAY	1
KEGG_DNA_REPLICATION	1
KEGG_HEMATOPOIETIC_CELL_LINEAGE	1
PID_AURORA_B_PATHWAY	1
KEGG_HOMOLOGOUS_RECOMBINATION	1
PID_ATR_PATHWAY	1
PID_ARF6_DOWNSTREAM_PATHWAY	1
PID_ALK1_PATHWAY	1
NABA_SECRETED_FACTORS	1
NABA_PROTEOGLYCANS	1
NABA_ECM_REGULATORS	1
NABA_ECM_GLYCOPROTEINS	1
NABA_ECM_AFFILIATED	1
NABA_CORE_MATRISOME	1
NABA_COLLAGENS	1
KEGG_UBIQUITIN_MEDIATED_PROTEOLYSIS	1
KEGG_TERPENOID_BACKBONE_BIOSYNTHESIS	1
KEGG_STEROID_BIOSYNTHESIS	1
KEGG_N_GLYCAN_BIOSYNTHESIS	1
KEGG_NEUROACTIVE_LIGAND_RECEPTOR_INTERACTION	1
REACTOME_COLLAGEN_CHAIN_TRIMERIZATION	1
REACTOME_COLLAGEN_DEGRADATION	1
REACTOME_COLLAGEN_FORMATION	1
REACTOME_MET_ACTIVATES_PTK2_SIGNALING	1
REACTOME_MEIOTIC_RECOMBINATION	1
REACTOME_MEIOSIS	1
REACTOME_MAPK_TARGETS_NUCLEAR_EVENTS_MEDIATED_BY_MAP_KINASES	1
REACTOME_MAPK6_MAPK4_SIGNALING	1
REACTOME_LYSOSOME_VESICLE_BIOGENESIS	1
REACTOME_LISTERIA_MONOCYTOGENES_ENTRY_INTO_HOST_CELLS	1
REACTOME_LAMININ_INTERACTIONS	1
REACTOME_LAGGING_STRAND_SYNTHESIS	1
REACTOME_KINESINS	1
REACTOME_INTERACTIONS_OF_VPR_WITH_HOST_CELLULAR_PROTEINS	1
REACTOME_INTEGRIN_CELL_SURFACE_INTERACTIONS	1
REACTOME_INSERTION_OF_TAIL_ANCHORED_PROTEINS_INTO_THE_ENDOPLASMIC_RETICULUM_MEMBRANE	1
REACTOME_INLB_MEDIATED_ENTRY_OF_LISTERIA_MONOCYTOGENES_INTO_HOST_CELL	1
REACTOME_INITIATION_OF_NUCLEAR_ENVELOPE_NE_REFORMATION	1
REACTOME_INHIBITION_OF_DNA_RECOMBINATION_AT_TELOMERE	1
REACTOME_MEIOTIC_SYNAPSIS	1
REACTOME_MET_PROMOTES_CELL_MOTILITY	1
REACTOME_CONDENSATION_OF_PROPHASE_CHROMOSOMES	1
REACTOME_MITOCHONDRIAL_CALCIUM_ION_TRANSPORT	1
REACTOME_PROCESSING_OF_SMDT1	1
REACTOME_PROCESSING_OF_DNA_DOUBLE_STRAND_BREAK_ENDS	1
REACTOME_POSTMITOTIC_NUCLEAR_PORE_COMPLEX_NPC_REFORMATION	1
REACTOME_PEPTIDE_LIGAND_BINDING_RECEPTORS	1
REACTOME_PCP_CE_PATHWAY	1
REACTOME_NUCLEAR_ENVELOPE_NE_REASSEMBLY	1
REACTOME_NOTCH4_INTRACELLULAR_DOMAIN_REGULATES_TRANSCRIPTION	1
REACTOME_NONHOMOLOGOUS_END_JOINING_NHEJ	1
REACTOME_M_PHASE	1
REACTOME_MTOR_SIGNALLING	1
REACTOME_MITOTIC_PROPHASE	1
REACTOME_MITOTIC_PROMETAPHASE	1
REACTOME_MITOTIC_METAPHASE_AND_ANAPHASE	1
REACTOME_MITOTIC_G2_G2_M_PHASES	1
REACTOME_MITOTIC_G1_PHASE_AND_G1_S_TRANSITION	1
REACTOME_INACTIVATION_OF_CSF3_G_CSF_SIGNALING	1
REACTOME_HOMOLOGY_DIRECTED_REPAIR	1
REACTOME_HOMOLOGOUS_DNA_PAIRING_AND_STRAND_EXCHANGE	1
REACTOME_HDR_THROUGH_SINGLE_STRAND_ANNEALING_SSA	1
REACTOME_ENDOSOMAL_SORTING_COMPLEX_REQUIRED_FOR_TRANSPORT_ESCRT	1
REACTOME_ECM_PROTEOGLYCANS	1
REACTOME_DUAL_INCISION_IN_GG_NER	1
REACTOME_DOWNSTREAM_SIGNAL_TRANSDUCTION	1
REACTOME_DNA_STRAND_ELONGATION	1
REACTOME_DNA_REPLICATION_PRE_INITIATION	1
REACTOME_DNA_REPLICATION	1
REACTOME_DNA_REPAIR	1
REACTOME_DNA_DOUBLE_STRAND_BREAK_REPAIR	1
REACTOME_DISEASES_ASSOCIATED_WITH_N_GLYCOSYLATION_OF_PROTEINS	1
REACTOME_DEPOSITION_OF_NEW_CENPA_CONTAINING_NUCLEOSOMES_AT_THE_CENTROMERE	1
REACTOME_DEGRADATION_OF_THE_EXTRACELLULAR_MATRIX	1
REACTOME_DAP12_SIGNALING	1
REACTOME_CYCLIN_A_CDK2_ASSOCIATED_EVENTS_AT_S_PHASE_ENTRY	1
REACTOME_CYCLIN_A_B1_B2_ASSOCIATED_EVENTS_DURING_G2_M_TRANSITION	1
REACTOME_ERK_MAPK_TARGETS	1
REACTOME_EXPORT_OF_VIRAL_RIBONUCLEOPROTEINS_FROM_NUCLEUS	1
REACTOME_EXTENSION_OF_TELOMERES	1
REACTOME_G2_M_DNA_DAMAGE_CHECKPOINT	1
REACTOME_HDR_THROUGH_HOMOLOGOUS_RECOMBINATION_HRR	1
REACTOME_HCMV_LATE_EVENTS	1
REACTOME_HCMV_EARLY_EVENTS	1
REACTOME_G_ALPHA_Q_SIGNALLING_EVENTS	1
REACTOME_GPVI_MEDIATED_ACTIVATION_CASCADE	1
REACTOME_GPCR_LIGAND_BINDING	1
REACTOME_G2_M_CHECKPOINTS	1
REACTOME_EXTRACELLULAR_MATRIX_ORGANIZATION	1
REACTOME_G1_S_SPECIFIC_TRANSCRIPTION	1
REACTOME_G0_AND_EARLY_G1	1
REACTOME_FORMATION_OF_THE_CORNIFIED_ENVELOPE	1
REACTOME_FORMATION_OF_THE_BETA_CATENIN_TCF_TRANSACTIVATING_COMPLEX	1
REACTOME_FLT3_SIGNALING_IN_DISEASE	1
REACTOME_FLT3_SIGNALING	1
WP_ZINC_HOMEOSTASIS	1

## Sheet: MDD - scETM
PATHWAY	N_TOPICS	THRESHOLD: BH-q <1e-2
CANNABIS USE DISORDERS	2
SUBSTANCE/DRUG INDUCED DEPRESSIVE DISORDER	2

## Sheet: MDD (coding genes only) - scETM
PATHWAY	N_TOPICS	THRESHOLD: BH-q <1e-2
SUBSTANCE/DRUG INDUCED DEPRESSIVE DISORDER	1

## Sheet: AD - scVI-LD
PATHWAY	N_TOPICS	THRESHOLD: BH-q <1e-5
REACTOME_COLLAGEN_DEGRADATION	3
KEGG_OLFACTORY_TRANSDUCTION	3
REACTOME_NON_INTEGRIN_MEMBRANE_ECM_INTERACTIONS	3
REACTOME_OLFACTORY_SIGNALING_PATHWAY	3
PID_INTEGRIN1_PATHWAY	3
KEGG_ALLOGRAFT_REJECTION	3
KEGG_RIBOSOME	3
KEGG_GRAFT_VERSUS_HOST_DISEASE	3
REACTOME_EUKARYOTIC_TRANSLATION_INITIATION	3
REACTOME_EUKARYOTIC_TRANSLATION_ELONGATION	3
REACTOME_COLLAGEN_FORMATION	3
REACTOME_KERATINIZATION	2
REACTOME_FORMATION_OF_ATP_BY_CHEMIOSMOTIC_COUPLING	2
REACTOME_EXTRACELLULAR_MATRIX_ORGANIZATION	2
REACTOME_ECM_PROTEOGLYCANS	2
REACTOME_INTEGRIN_CELL_SURFACE_INTERACTIONS	2
REACTOME_INTERLEUKIN_10_SIGNALING	2
REACTOME_INFLUENZA_INFECTION	2
REACTOME_LAMININ_INTERACTIONS	2
REACTOME_METALLOTHIONEINS_BIND_METALS	2
REACTOME_COLLAGEN_BIOSYNTHESIS_AND_MODIFYING_ENZYMES	2
REACTOME_RESPONSE_OF_EIF2AK4_GCN2_TO_AMINO_ACID_DEFICIENCY	2
REACTOME_RESPONSE_TO_METAL_IONS	2
REACTOME_SENSORY_PERCEPTION	2
REACTOME_SRP_DEPENDENT_COTRANSLATIONAL_PROTEIN_TARGETING_TO_MEMBRANE	2
REACTOME_SYNDECAN_INTERACTIONS	2
REACTOME_TRANSLATION	2
WP_CYTOPLASMIC_RIBOSOMAL_PROTEINS	2
WP_NEOVASCULARISATION_PROCESSES	2
REACTOME_NONSENSE_MEDIATED_DECAY_NMD	2
WP_TYROBP_CAUSAL_NETWORK	2
PID_INTEGRIN3_PATHWAY	2
KEGG_TYPE_I_DIABETES_MELLITUS	2
PID_SYNDECAN_1_PATHWAY	2
NABA_COLLAGENS	2
PID_FRA_PATHWAY	2
REACTOME_ACTIVATION_OF_THE_MRNA_UPON_BINDING_OF_THE_CAP_BINDING_COMPLEX_AND_EIFS_AND_SUBSEQUENT_BINDING_TO_43S	2
REACTOME_ASSEMBLY_OF_COLLAGEN_FIBRILS_AND_OTHER_MULTIMERIC_STRUCTURES	2
KEGG_ECM_RECEPTOR_INTERACTION	1
WP_AMPLIFICATION_AND_EXPANSION_OF_ONCOGENIC_PATHWAYS_AS_METASTATIC_TRAITS	1
WP_ALLOGRAFT_REJECTION	1
KEGG_AUTOIMMUNE_THYROID_DISEASE	1
KEGG_CELL_ADHESION_MOLECULES_CAMS	1
REACTOME_CHEMOKINE_RECEPTORS_BIND_CHEMOKINES	1
REACTOME_SIGNALING_BY_ROBO_RECEPTORS	1
WP_BENZOAPYRENE_METABOLISM	1
REACTOME_SIGNALING_BY_MET	1
KEGG_FOCAL_ADHESION	1
REACTOME_SELENOAMINO_ACID_METABOLISM	1
REACTOME_SCAVENGING_OF_HEME_FROM_PLASMA	1
REACTOME_RRNA_PROCESSING	1
KEGG_SPLICEOSOME	1
KEGG_TGF_BETA_SIGNALING_PATHWAY	1
REACTOME_SIGNALING_BY_PDGF	1
KEGG_ASTHMA	1
WP_CHOLESTEROL_BIOSYNTHESIS_PATHWAY	1
REACTOME_REGULATION_OF_EXPRESSION_OF_SLITS_AND_ROBOS	1
WP_TYPE_I_COLLAGEN_SYNTHESIS_IN_THE_CONTEXT_OF_OSTEOGENESIS_IMPERFECTA	1
WP_TRANSLATION_FACTORS	1
WP_SENESCENCE_AND_AUTOPHAGY_IN_CANCER	1
WP_PROSTAGLANDIN_SYNTHESIS_AND_REGULATION	1
WP_PI3KAKT_SIGNALING_PATHWAY	1
WP_PHOTODYNAMIC_THERAPYINDUCED_NFKB_SURVIVAL_SIGNALING	1
WP_PATHOGENESIS_OF_SARSCOV2_MEDIATED_BY_NSP9NSP10_COMPLEX	1
WP_NOTCH1_REGULATION_OF_HUMAN_ENDOTHELIAL_CELL_CALCIFICATION	1
KEGG_ANTIGEN_PROCESSING_AND_PRESENTATION	1
WP_MIRNA_TARGETS_IN_ECM_AND_MEMBRANE_RECEPTORS	1
WP_MICROGLIA_PATHOGEN_PHAGOCYTOSIS_PATHWAY	1
WP_LUNG_FIBROSIS	1
WP_INFLAMMATORY_RESPONSE_PATHWAY	1
WP_HYPOTHESIZED_PATHWAYS_IN_PATHOGENESIS_OF_CARDIOVASCULAR_DISEASE	1
WP_FOCAL_ADHESIONPI3KAKTMTORSIGNALING_PATHWAY	1
WP_FOCAL_ADHESION	1
WP_ENDOCHONDRAL_OSSIFICATION_WITH_SKELETAL_DYSPLASIAS	1
REACTOME_REGULATION_OF_INSULIN_LIKE_GROWTH_FACTOR_IGF_TRANSPORT_AND_UPTAKE_BY_INSULIN_LIKE_GROWTH_FACTOR_BINDING_PROTEINS_IGFBPS	1
NABA_BASEMENT_MEMBRANES	1
REACTOME_PD_1_SIGNALING	1
REACTOME_O_GLYCOSYLATION_OF_TSR_DOMAIN_CONTAINING_PROTEINS	1
REACTOME_ELASTIC_FIBRE_FORMATION	1
REACTOME_DISEASES_OF_GLYCOSYLATION	1
REACTOME_DISEASES_ASSOCIATED_WITH_O_GLYCOSYLATION_OF_PROTEINS	1
REACTOME_DISEASES_ASSOCIATED_WITH_GLYCOSAMINOGLYCAN_METABOLISM	1
REACTOME_DIGESTION	1
REACTOME_DEGRADATION_OF_THE_EXTRACELLULAR_MATRIX	1
REACTOME_DEFENSINS	1
REACTOME_CROSSLINKING_OF_COLLAGEN_FIBRILS	1
REACTOME_CREATION_OF_C4_AND_C2_ACTIVATORS	1
REACTOME_COSTIMULATION_BY_THE_CD28_FAMILY	1
REACTOME_BETA_DEFENSINS	1
REACTOME_CD22_MEDIATED_BCR_REGULATION	1
REACTOME_COLLAGEN_CHAIN_TRIMERIZATION	1
REACTOME_CELLULAR_RESPONSE_TO_STARVATION	1
REACTOME_COBALAMIN_CBL_VITAMIN_B12_TRANSPORT_AND_METABOLISM	1
PID_UPA_UPAR_PATHWAY	1
REACTOME_FCGR_ACTIVATION	1
PID_S1P_S1P1_PATHWAY	1
REACTOME_MET_ACTIVATES_PTK2_SIGNALING	1
REACTOME_CHOLESTEROL_BIOSYNTHESIS	1
REACTOME_NGF_STIMULATED_TRANSCRIPTION	1
REACTOME_NCAM_SIGNALING_FOR_NEURITE_OUT_GROWTH	1
REACTOME_NCAM1_INTERACTIONS	1
REACTOME_MOLECULES_ASSOCIATED_WITH_ELASTIC_FIBRES	1
REACTOME_MET_PROMOTES_CELL_MOTILITY	1
NABA_CORE_MATRISOME	1
REACTOME_GENERATION_OF_SECOND_MESSENGER_MOLECULES	1
REACTOME_METABOLISM_OF_AMINO_ACIDS_AND_DERIVATIVES	1
NABA_ECM_GLYCOPROTEINS	1
NABA_ECM_REGULATORS	1
PID_AVB3_INTEGRIN_PATHWAY	1
REACTOME_INITIAL_TRIGGERING_OF_COMPLEMENT	1
REACTOME_GLYCOSAMINOGLYCAN_METABOLISM	1
BIOCARTA_INTRINSIC_PATHWAY	1

## Sheet: HP - scVI-LD
PATHWAY	N_TOPICS	THRESHOLD: BH-q <1e-5
WP_CYTOPLASMIC_RIBOSOMAL_PROTEINS	9
KEGG_RIBOSOME	8
REACTOME_OLFACTORY_SIGNALING_PATHWAY	8
REACTOME_EUKARYOTIC_TRANSLATION_ELONGATION	8
REACTOME_KERATINIZATION	7
REACTOME_PEPTIDE_LIGAND_BINDING_RECEPTORS	6
REACTOME_RESPONSE_OF_EIF2AK4_GCN2_TO_AMINO_ACID_DEFICIENCY	6
REACTOME_SELENOAMINO_ACID_METABOLISM	6
REACTOME_SRP_DEPENDENT_COTRANSLATIONAL_PROTEIN_TARGETING_TO_MEMBRANE	6
REACTOME_CLASS_A_1_RHODOPSIN_LIKE_RECEPTORS	6
REACTOME_EUKARYOTIC_TRANSLATION_INITIATION	6
REACTOME_NONSENSE_MEDIATED_DECAY_NMD	5
REACTOME_CHEMOKINE_RECEPTORS_BIND_CHEMOKINES	5
REACTOME_IMMUNOREGULATORY_INTERACTIONS_BETWEEN_A_LYMPHOID_AND_A_NON_LYMPHOID_CELL	4
REACTOME_ANTIMICROBIAL_PEPTIDES	4
REACTOME_FORMATION_OF_THE_CORNIFIED_ENVELOPE	4
REACTOME_ACTIVATION_OF_THE_MRNA_UPON_BINDING_OF_THE_CAP_BINDING_COMPLEX_AND_EIFS_AND_SUBSEQUENT_BINDING_TO_43S	3
REACTOME_GPCR_LIGAND_BINDING	3
REACTOME_PHASE_0_RAPID_DEPOLARISATION	2
REACTOME_INFLUENZA_INFECTION	2
REACTOME_RESPIRATORY_ELECTRON_TRANSPORT_ATP_SYNTHESIS_BY_CHEMIOSMOTIC_COUPLING_AND_HEAT_PRODUCTION_BY_UNCOUPLING_PROTEINS	2
REACTOME_VOLTAGE_GATED_POTASSIUM_CHANNELS	2
REACTOME_PROTEIN_PROTEIN_INTERACTIONS_AT_SYNAPSES	2
KEGG_PARKINSONS_DISEASE	2
REACTOME_CELLULAR_RESPONSE_TO_STARVATION	2
WP_DISRUPTION_OF_POSTSYNAPTIC_SIGNALLING_BY_CNV	2
WP_ELECTRON_TRANSPORT_CHAIN_OXPHOS_SYSTEM_IN_MITOCHONDRIA	2
KEGG_CYTOKINE_CYTOKINE_RECEPTOR_INTERACTION	2
KEGG_GRAFT_VERSUS_HOST_DISEASE	2
WP_PROSTAGLANDIN_SYNTHESIS_AND_REGULATION	1
WP_PLATELETMEDIATED_INTERACTIONS_WITH_VASCULAR_AND_CIRCULATING_CELLS	1
WP_PKCGAMMA_CALCIUM_SIGNALING_PATHWAY_IN_ATAXIA	1
WP_PEPTIDE_GPCRS	1
REACTOME_UNBLOCKING_OF_NMDA_RECEPTORS_GLUTAMATE_BINDING_AND_ACTIVATION	1
REACTOME_SIGNALING_BY_ROBO_RECEPTORS	1
REACTOME_REGULATION_OF_EXPRESSION_OF_SLITS_AND_ROBOS	1
REACTOME_TNFS_BIND_THEIR_PHYSIOLOGICAL_RECEPTORS	1
REACTOME_TRANSLATION	1
REACTOME_TRANSMISSION_ACROSS_CHEMICAL_SYNAPSES	1
WP_CANCER_IMMUNOTHERAPY_BY_PD1_BLOCKADE	1
WP_OXIDATIVE_PHOSPHORYLATION	1
KEGG_ALLOGRAFT_REJECTION	1
REACTOME_POTASSIUM_CHANNELS	1
REACTOME_NEURONAL_SYSTEM	1
KEGG_CARDIAC_MUSCLE_CONTRACTION	1
KEGG_INTESTINAL_IMMUNE_NETWORK_FOR_IGA_PRODUCTION	1
KEGG_OLFACTORY_TRANSDUCTION	1
KEGG_OXIDATIVE_PHOSPHORYLATION	1
KEGG_PRIMARY_IMMUNODEFICIENCY	1
NABA_SECRETED_FACTORS	1
PID_IL12_2PATHWAY	1
REACTOME_AMINE_LIGAND_BINDING_RECEPTORS	1
REACTOME_COLLAGEN_DEGRADATION	1
REACTOME_DEFENSINS	1
REACTOME_EICOSANOID_LIGAND_BINDING_RECEPTORS	1
REACTOME_INTERACTION_BETWEEN_L1_AND_ANKYRINS	1
REACTOME_INTERLEUKIN_10_SIGNALING	1
REACTOME_INTRINSIC_PATHWAY_OF_FIBRIN_CLOT_FORMATION	1
KEGG_AUTOIMMUNE_THYROID_DISEASE	1
REACTOME_MITOCHONDRIAL_TRANSLATION	1
REACTOME_NEUREXINS_AND_NEUROLIGINS	1
WP_SELECTIVE_EXPRESSION_OF_CHEMOKINE_RECEPTORS_DURING_TCELL_POLARIZATION	1

## Sheet: MDD - scVI-LD
PATHWAY	N_TOPICS	THRESHOLD: BH-q <1e-2
SUBSTANCE/DRUG INDUCED DEPRESSIVE DISORDER	2
CANNABIS USE DISORDERS	1
COCAINE USE DISORDERS	1
