# Supplementary material for: Learning interpretable cellular and gene signature embeddings from single-cell transcriptomic data
Source: Nat Commun. 2021 Sep 6;12:5261. doi: 10.1038/s41467-021-25534-2 (PMC8421403; doi:10.1038/s41467-021-25534-2)
Supplement: Supplementary file 5 — Supplementary Data 2 [file 41467_2021_25534_MOESM5_ESM.xlsx]

## Sheet: HP_alpha
Topic	Top1	Top2	Top3	Top4	Top5
0	GOBP_REGULATION_OF_MYOBLAST_PROLIFERATION	GOBP_CHITIN_METABOLIC_PROCESS	GOBP_PROTEIN_DESTABILIZATION	GOBP_MYOSIN_FILAMENT_ORGANIZATION	GOBP_MALE_MEIOSIS_I
1	GOBP_REGULATION_OF_MEMBRANE_DEPOLARIZATION_DURING_CARDIAC_MUSCLE_CELL_ACTION_POTENTIAL	GOBP_PYRIMIDINE_NUCLEOBASE_METABOLIC_PROCESS	GOBP_DNA_CATABOLIC_PROCESS_EXONUCLEOLYTIC	GOBP_CHAPERONE_COFACTOR_DEPENDENT_PROTEIN_REFOLDING	GOBP_DE_NOVO_NAD_BIOSYNTHETIC_PROCESS
2	GOBP_NEGATIVE_REGULATION_OF_RUFFLE_ASSEMBLY	GOBP_INDUCTION_OF_BACTERIAL_AGGLUTINATION	GOBP_IRON_SULFUR_CLUSTER_ASSEMBLY	GOBP_REGULATION_OF_LYSOSOME_ORGANIZATION	GOBP_ACTIVATION_OF_PROTEIN_KINASE_B_ACTIVITY
3	GOBP_OTOLITH_DEVELOPMENT	GOBP_BLOOD_COAGULATION_INTRINSIC_PATHWAY	GOBP_PEPTIDYL_TYROSINE_DEPHOSPHORYLATION	GOBP_SEQUESTERING_OF_IRON_ION	GOBP_REGULATION_OF_SERINE_C_PALMITOYLTRANSFERASE_ACTIVITY
4	GOBP_MATERNAL_PLACENTA_DEVELOPMENT	GOBP_EOSINOPHIL_DIFFERENTIATION	GOBP_NUCLEOTIDE_BINDING_OLIGOMERIZATION_DOMAIN_CONTAINING_1_SIGNALING_PATHWAY	GOBP_ASPARTATE_METABOLIC_PROCESS	GOBP_REGULATION_OF_CHOLESTEROL_ESTERIFICATION
5	GOBP_NEGATIVE_REGULATION_OF_LIPOPROTEIN_LIPASE_ACTIVITY	GOBP_NEGATIVE_REGULATION_OF_INTERLEUKIN_13_PRODUCTION	GOBP_NEGATIVE_REGULATION_OF_OSTEOCLAST_DEVELOPMENT	GOBP_T_CELL_ANTIGEN_PROCESSING_AND_PRESENTATION	GOBP_MESENCHYMAL_STEM_CELL_MAINTENANCE_INVOLVED_IN_NEPHRON_MORPHOGENESIS
6	GOBP_THYMOCYTE_MIGRATION	GOBP_POSITIVE_REGULATION_OF_CANONICAL_WNT_SIGNALING_PATHWAY	GOBP_POSITIVE_REGULATION_OF_MYOBLAST_PROLIFERATION	GOBP_RESPONSE_TO_GROWTH_HORMONE	GOBP_POSITIVE_REGULATION_OF_CELL_MIGRATION_BY_VASCULAR_ENDOTHELIAL_GROWTH_FACTOR_SIGNALING_PATHWAY
7	GOBP_POSITIVE_REGULATION_OF_SKELETAL_MUSCLE_TISSUE_GROWTH	GOBP_HISTONE_H3_K23_ACETYLATION	GOBP_DETERMINATION_OF_LEFT_RIGHT_ASYMMETRY_IN_LATERAL_MESODERM	GOBP_VASCULAR_ASSOCIATED_SMOOTH_MUSCLE_CELL_APOPTOTIC_PROCESS	GOBP_DETECTION_OF_MECHANICAL_STIMULUS_INVOLVED_IN_SENSORY_PERCEPTION_OF_PAIN
8	GOBP_POSITIVE_REGULATION_OF_PODOSOME_ASSEMBLY	GOBP_MENAQUINONE_METABOLIC_PROCESS	GOBP_THYMOCYTE_MIGRATION	GOBP_GLUCOSE_IMPORT_ACROSS_PLASMA_MEMBRANE	GOBP_ATTACHMENT_OF_GPI_ANCHOR_TO_PROTEIN
9	GOBP_REGULATION_OF_SERINE_C_PALMITOYLTRANSFERASE_ACTIVITY	GOBP_NEGATIVE_REGULATION_OF_MEIOTIC_CELL_CYCLE	GOBP_REGULATION_OF_PROTEIN_MONOUBIQUITINATION	GOBP_CYTIDINE_TO_URIDINE_EDITING	GOBP_REGULATION_OF_ADIPONECTIN_SECRETION
10	GOBP_STRIATED_MUSCLE_CELL_PROLIFERATION	GOBP_SA_NODE_CELL_TO_ATRIAL_CARDIAC_MUSCLE_CELL_COMMUNICATION	GOBP_INOSITOL_METABOLIC_PROCESS	GOBP_TRYPTOPHAN_TRANSPORT	GOBP_GLUTAMATE_CATABOLIC_PROCESS
11	GOBP_REGULATION_OF_CELL_PROJECTION_SIZE	GOBP_REGULATION_OF_NEURONAL_ACTION_POTENTIAL	GOBP_MAINTENANCE_OF_DNA_METHYLATION	GOBP_PEPTIDYL_METHIONINE_MODIFICATION	GOBP_VASCULAR_TRANSPORT
12	GOBP_NEGATIVE_REGULATION_OF_CHROMATIN_SILENCING	GOBP_PARANODAL_JUNCTION_ASSEMBLY	GOBP_PROTEIN_LOCALIZATION_TO_AXON	GOBP_BEHAVIORAL_RESPONSE_TO_PAIN	GOBP_POSITIVE_REGULATION_OF_CHOLESTEROL_EFFLUX
13	GOBP_POSITIVE_REGULATION_OF_SYNAPTIC_TRANSMISSION_GABAERGIC	GOBP_PROTON_TRANSPORTING_V_TYPE_ATPASE_COMPLEX_ASSEMBLY	GOBP_POSITIVE_REGULATION_OF_INSULIN_LIKE_GROWTH_FACTOR_RECEPTOR_SIGNALING_PATHWAY	GOBP_POST_CHAPERONIN_TUBULIN_FOLDING_PATHWAY	GOBP_POSITIVE_REGULATION_OF_SYSTEMIC_ARTERIAL_BLOOD_PRESSURE
14	GOBP_PEPTIDE_MODIFICATION	GOBP_AMINO_ACID_BETAINE_BIOSYNTHETIC_PROCESS	GOBP_GALACTOSE_CATABOLIC_PROCESS	GOBP_NON_CANONICAL_WNT_SIGNALING_PATHWAY_VIA_MAPK_CASCADE	GOBP_ESCRT_COMPLEX_DISASSEMBLY
15	GOBP_ISOTYPE_SWITCHING_TO_IGA_ISOTYPES	GOBP_NUCLEOSIDE_TRANSMEMBRANE_TRANSPORT	GOBP_CILIARY_NEUROTROPHIC_FACTOR_MEDIATED_SIGNALING_PATHWAY	GOBP_SCHWANN_CELL_PROLIFERATION	GOBP_NEUTROPHIL_MEDIATED_KILLING_OF_GRAM_NEGATIVE_BACTERIUM
16	GOBP_MAST_CELL_PROLIFERATION	GOBP_INTERLEUKIN_27_MEDIATED_SIGNALING_PATHWAY	GOBP_REGULATION_OF_EATING_BEHAVIOR	GOBP_BLEB_ASSEMBLY	GOBP_CORONARY_ARTERY_MORPHOGENESIS
17	GOBP_PUTRESCINE_METABOLIC_PROCESS	GOBP_ONE_CARBON_COMPOUND_TRANSPORT	GOBP_NADH_METABOLIC_PROCESS	GOBP_PROTEIN_LOCALIZATION_TO_MICROTUBULE_END	GOBP_THROMBOPOIETIN_MEDIATED_SIGNALING_PATHWAY
18	GOBP_INOSITOL_PHOSPHATE_BIOSYNTHETIC_PROCESS	GOBP_POSITIVE_REGULATION_OF_GLUCOSE_IMPORT	GOBP_NEGATIVE_REGULATION_OF_FATTY_ACID_BETA_OXIDATION	GOBP_FUNGIFORM_PAPILLA_DEVELOPMENT	GOBP_L_GLUTAMATE_TRANSMEMBRANE_TRANSPORT
19	GOBP_NEGATIVE_REGULATION_OF_CELLULAR_RESPONSE_TO_OXIDATIVE_STRESS	GOBP_NEGATIVE_REGULATION_OF_ATP_BIOSYNTHETIC_PROCESS	GOBP_RESPONSE_TO_ENDOGENOUS_STIMULUS	GOBP_FAT_SOLUBLE_VITAMIN_BIOSYNTHETIC_PROCESS	GOBP_APOPTOTIC_PROCESS_INVOLVED_IN_HEART_MORPHOGENESIS
20	GOBP_NEGATIVE_REGULATION_OF_STEM_CELL_POPULATION_MAINTENANCE	GOBP_REGULATION_OF_NEUROTRANSMITTER_RECEPTOR_LOCALIZATION_TO_POSTSYNAPTIC_SPECIALIZATION_MEMBRANE	GOBP_PHOTOTRANSDUCTION	GOBP_VITAMIN_D_METABOLIC_PROCESS	GOBP_OLIGOSACCHARIDE_BIOSYNTHETIC_PROCESS
21	GOBP_ASPARTATE_FAMILY_AMINO_ACID_BIOSYNTHETIC_PROCESS	GOBP_PENTOSE_METABOLIC_PROCESS	GOBP_CELLULAR_TRIVALENT_INORGANIC_ANION_HOMEOSTASIS	GOBP_POSITIVE_REGULATION_OF_TOLL_LIKE_RECEPTOR_4_SIGNALING_PATHWAY	GOBP_REGULATION_OF_RRNA_PROCESSING
22	GOBP_POSITIVE_REGULATION_OF_ISOTYPE_SWITCHING_TO_IGA_ISOTYPES	GOBP_POSITIVE_REGULATION_OF_CYCLIC_NUCLEOTIDE_PHOSPHODIESTERASE_ACTIVITY	de novo 7634	GOBP_REGULATION_OF_DEVELOPMENT_HETEROCHRONIC	GOBP_SERINE_PHOSPHORYLATION_OF_STAT_PROTEIN
23	GOBP_CELLULAR_RESPONSE_TO_ZINC_ION	GOBP_NEGATIVE_REGULATION_OF_DENDRITE_MORPHOGENESIS	GOBP_POSITIVE_REGULATION_OF_ISOTYPE_SWITCHING_TO_IGA_ISOTYPES	GOBP_POSITIVE_REGULATION_OF_HEAT_GENERATION	GOBP_RESPONSE_TO_FUNGUS
24	GOBP_REGULATION_OF_GASTRIC_ACID_SECRETION	GOBP_ANATOMICAL_STRUCTURE_REGRESSION	GOBP_DETERMINATION_OF_LEFT_RIGHT_ASYMMETRY_IN_LATERAL_MESODERM	GOBP_SPLICEOSOMAL_SNRNP_ASSEMBLY	GOBP_RENAL_SODIUM_ION_ABSORPTION
25	GOBP_EPITHELIAL_CELL_PROLIFERATION_INVOLVED_IN_SALIVARY_GLAND_MORPHOGENESIS	GOBP_REGULATION_OF_MYELOID_DENDRITIC_CELL_ACTIVATION	GOBP_DRINKING_BEHAVIOR	GOBP_NEGATIVE_REGULATION_OF_VASCULAR_ASSOCIATED_SMOOTH_MUSCLE_CELL_DIFFERENTIATION	GOBP_POSITIVE_REGULATION_OF_RAC_PROTEIN_SIGNAL_TRANSDUCTION
26	GOBP_POSITIVE_REGULATION_OF_NATURAL_KILLER_CELL_ACTIVATION	GOBP_MALATE_METABOLIC_PROCESS	GOBP_ENDOPLASMIC_RETICULUM_ORGANIZATION	GOBP_REGULATION_OF_PROSTATIC_BUD_FORMATION	GOBP_CELL_DIFFERENTIATION_INVOLVED_IN_PHENOTYPIC_SWITCHING
27	GOBP_POSITIVE_REGULATION_OF_DENDRITIC_CELL_ANTIGEN_PROCESSING_AND_PRESENTATION	GOBP_TRANSPOSITION_RNA_MEDIATED	GOBP_DETECTION_OF_TEMPERATURE_STIMULUS	GOBP_NEGATIVE_REGULATION_OF_TYPE_B_PANCREATIC_CELL_APOPTOTIC_PROCESS	GOBP_POSITIVE_REGULATION_OF_ACTIVIN_RECEPTOR_SIGNALING_PATHWAY
28	GOBP_POLYAMINE_BIOSYNTHETIC_PROCESS	GOBP_NEGATIVE_REGULATION_OF_MACROPHAGE_DERIVED_FOAM_CELL_DIFFERENTIATION	GOBP_CYSTEINE_METABOLIC_PROCESS	GOBP_SEROTONIN_TRANSPORT	GOBP_MICROGLIA_DIFFERENTIATION
29	GOBP_COMPLEMENT_ACTIVATION_LECTIN_PATHWAY	GOBP_SERINE_TRANSPORT	GOBP_REGULATION_OF_B_CELL_DIFFERENTIATION	GOBP_REPLICATION_FORK_PROTECTION	GOBP_METHYLATION
30	GOBP_CHITIN_METABOLIC_PROCESS	GOBP_PROTEIN_O_LINKED_GLYCOSYLATION_VIA_SERINE	GOBP_NEURAL_PLATE_MORPHOGENESIS	GOBP_MORPHOGENESIS_OF_AN_ENDOTHELIUM	GOBP_CD8_POSITIVE_ALPHA_BETA_T_CELL_DIFFERENTIATION
31	GOBP_PROXIMAL_DISTAL_PATTERN_FORMATION_INVOLVED_IN_NEPHRON_DEVELOPMENT	de novo 7794	GOBP_LIPID_EXPORT_FROM_CELL	GOBP_GAMMA_AMINOBUTYRIC_ACID_TRANSPORT	GOBP_SYNAPSE_ORGANIZATION
32	GOBP_NEGATIVE_REGULATION_OF_HEMATOPOIETIC_STEM_CELL_DIFFERENTIATION	GOBP_EPITHELIAL_CELL_PROLIFERATION_INVOLVED_IN_SALIVARY_GLAND_MORPHOGENESIS	GOBP_ANTERIOR_COMMISSURE_MORPHOGENESIS	GOBP_POSITIVE_REGULATION_OF_HIGH_VOLTAGE_GATED_CALCIUM_CHANNEL_ACTIVITY	GOBP_CORTICOTROPIN_SECRETION
33	GOBP_POSITIVE_REGULATION_OF_DNA_TEMPLATED_TRANSCRIPTION_ELONGATION	GOBP_RESPONSE_TO_ORGANIC_CYCLIC_COMPOUND	GOBP_NUCLEAR_TRANSCRIBED_MRNA_CATABOLIC_PROCESS_NONSENSE_MEDIATED_DECAY	GOBP_MYOFIBRIL_ASSEMBLY	GOBP_SNORNA_LOCALIZATION
34	GOBP_MATURATION_OF_SSU_RRNA	GOBP_NEGATIVE_REGULATION_OF_PROTEIN_DEPHOSPHORYLATION	GOBP_EMBRYO_IMPLANTATION	GOBP_OPTIC_CUP_MORPHOGENESIS_INVOLVED_IN_CAMERA_TYPE_EYE_DEVELOPMENT	GOBP_CELLULAR_PIGMENTATION
35	GOBP_POSITIVE_REGULATION_OF_MEIOTIC_CELL_CYCLE	GOBP_NEGATIVE_REGULATION_OF_HAIR_FOLLICLE_DEVELOPMENT	GOBP_NUCLEOSOME_POSITIONING	GOBP_CYCLIC_NUCLEOTIDE_BIOSYNTHETIC_PROCESS	GOBP_REGULATION_OF_T_CELL_CHEMOTAXIS
36	GOBP_EPITHELIAL_CELL_PROLIFERATION_INVOLVED_IN_SALIVARY_GLAND_MORPHOGENESIS	GOBP_NEGATIVE_REGULATION_OF_B_CELL_MEDIATED_IMMUNITY	GOBP_FLAVONOID_GLUCURONIDATION	GOBP_NEGATIVE_REGULATION_OF_POSTTRANSCRIPTIONAL_GENE_SILENCING	GOBP_CYTIDINE_TO_URIDINE_EDITING
37	GOBP_PYRIMIDINE_NUCLEOTIDE_CATABOLIC_PROCESS	GOBP_GLUCOSE_6_PHOSPHATE_METABOLIC_PROCESS	GOBP_RESPONSE_TO_OXYGEN_GLUCOSE_DEPRIVATION	GOBP_PARACRINE_SIGNALING	GOBP_CELL_PROLIFERATION_IN_MIDBRAIN
38	GOBP_GLUCOSE_IMPORT_ACROSS_PLASMA_MEMBRANE	GOBP_RECEPTOR_CATABOLIC_PROCESS	GOBP_ODONTOBLAST_DIFFERENTIATION	GOBP_RELAXATION_OF_CARDIAC_MUSCLE	GOBP_CORTICOSTERONE_SECRETION
39	GOBP_3_PHOSPHOADENOSINE_5_PHOSPHOSULFATE_BIOSYNTHETIC_PROCESS	GOBP_MEMBRANE_DOCKING	GOBP_INTERFERON_BETA_PRODUCTION	GOBP_POSITIVE_REGULATION_OF_AMINE_TRANSPORT	GOBP_HEME_TRANSPORT
40	GOBP_NEUROINFLAMMATORY_RESPONSE	GOBP_REGULATION_OF_RAC_PROTEIN_SIGNAL_TRANSDUCTION	GOBP_SEMAPHORIN_PLEXIN_SIGNALING_PATHWAY_INVOLVED_IN_AXON_GUIDANCE	GOBP_LIPID_TRANSPORT_ACROSS_BLOOD_BRAIN_BARRIER	GOBP_PEPTIDYL_TYROSINE_DEPHOSPHORYLATION_INVOLVED_IN_INACTIVATION_OF_PROTEIN_KINASE_ACTIVITY
41	GOBP_REGULATION_OF_NODAL_SIGNALING_PATHWAY_INVOLVED_IN_DETERMINATION_OF_LEFT_RIGHT_ASYMMETRY	GOBP_ACTIN_MODIFICATION	GOBP_CARNITINE_METABOLIC_PROCESS	GOBP_POSITIVE_REGULATION_OF_MICROGLIAL_CELL_ACTIVATION	GOBP_POST_CHAPERONIN_TUBULIN_FOLDING_PATHWAY
42	GOBP_NEGATIVE_REGULATION_OF_SMOOTH_MUSCLE_CELL_DIFFERENTIATION	GOBP_REGULATION_OF_ALDOSTERONE_METABOLIC_PROCESS	GOBP_MAINTENANCE_OF_PROTEIN_LOCATION_IN_NUCLEUS	GOBP_HORMONE_CATABOLIC_PROCESS	GOBP_URETER_MORPHOGENESIS
43	GOBP_POSITIVE_REGULATION_OF_CYTOPLASMIC_MRNA_PROCESSING_BODY_ASSEMBLY	GOBP_GANGLIOSIDE_CATABOLIC_PROCESS	GOBP_PYRIMIDINE_NUCLEOSIDE_MONOPHOSPHATE_CATABOLIC_PROCESS	GOBP_SUGAR_MEDIATED_SIGNALING_PATHWAY	GOBP_DEOXYRIBONUCLEOSIDE_MONOPHOSPHATE_CATABOLIC_PROCESS
44	GOBP_TRANSPOSITION_RNA_MEDIATED	GOBP_POSITIVE_REGULATION_OF_FIBROBLAST_GROWTH_FACTOR_RECEPTOR_SIGNALING_PATHWAY	GOBP_CELLULAR_RESPONSE_TO_X_RAY	GOBP_REGULATION_OF_SYNAPSE_STRUCTURAL_PLASTICITY	GOBP_REGULATION_OF_SKELETAL_MUSCLE_ADAPTATION
45	GOBP_LEUKOTRIENE_B4_METABOLIC_PROCESS	GOBP_T_CELL_MEDIATED_IMMUNE_RESPONSE_TO_TUMOR_CELL	GOBP_SEMICIRCULAR_CANAL_DEVELOPMENT	GOBP_FRUCTOSE_2_6_BISPHOSPHATE_METABOLIC_PROCESS	GOBP_PYRIMIDINE_CONTAINING_COMPOUND_SALVAGE
46	GOBP_CELL_PROLIFERATION_IN_MIDBRAIN	GOBP_TETRAHYDROBIOPTERIN_METABOLIC_PROCESS	GOBP_POSITIVE_REGULATION_OF_MEIOTIC_CELL_CYCLE_PHASE_TRANSITION	GOBP_MEMBRANOUS_SEPTUM_MORPHOGENESIS	GOBP_CREATINE_METABOLIC_PROCESS
47	GOBP_REGULATION_OF_ENDODERMAL_CELL_DIFFERENTIATION	GOBP_MIDBRAIN_HINDBRAIN_BOUNDARY_DEVELOPMENT	GOBP_REGULATION_OF_T_HELPER_1_TYPE_IMMUNE_RESPONSE	GOBP_NEGATIVE_REGULATION_OF_CARDIAC_MUSCLE_CELL_DIFFERENTIATION	GOBP_NEGATIVE_REGULATION_OF_COMPLEMENT_ACTIVATION
48	GOBP_MITOCHONDRIAL_RESPIRASOME_ASSEMBLY	de novo 7593	GOBP_REGULATION_OF_TOLL_LIKE_RECEPTOR_9_SIGNALING_PATHWAY	GOBP_POSITIVE_REGULATION_OF_PROTEIN_SUMOYLATION	GOBP_REGULATION_OF_CELL_CELL_ADHESION_MEDIATED_BY_CADHERIN
49	GOBP_POSITIVE_REGULATION_OF_PROTEIN_EXIT_FROM_ENDOPLASMIC_RETICULUM	GOBP_DETERMINATION_OF_LEFT_RIGHT_ASYMMETRY_IN_LATERAL_MESODERM	GOBP_BUD_ELONGATION_INVOLVED_IN_LUNG_BRANCHING	GOBP_LATERAL_VENTRICLE_DEVELOPMENT	GOBP_ALANINE_TRANSPORT
50	GOBP_APOPTOTIC_CHROMOSOME_CONDENSATION	GOBP_STEM_CELL_FATE_COMMITMENT	GOBP_REGULATION_OF_CARDIAC_MUSCLE_CONTRACTION	GOBP_GLYCEROL_TRANSPORT	GOBP_PROTEIN_LOCALIZATION_TO_CELL_CELL_JUNCTION
51	GOBP_CELLULAR_RESPONSE_TO_ATP	GOBP_NEGATIVE_REGULATION_OF_NIK_NF_KAPPAB_SIGNALING	GOBP_REGULATION_OF_ALTERNATIVE_MRNA_SPLICING_VIA_SPLICEOSOME	GOBP_DETECTION_OF_BACTERIAL_LIPOPROTEIN	GOBP_REGULATION_OF_T_CELL_COSTIMULATION
52	GOBP_COMPLEMENT_ACTIVATION_ALTERNATIVE_PATHWAY	GOBP_PROLACTIN_SECRETION	GOBP_HEMIDESMOSOME_ASSEMBLY	GOBP_POSITIVE_REGULATION_OF_NITRIC_OXIDE_SYNTHASE_BIOSYNTHETIC_PROCESS	GOBP_TELOMERE_ASSEMBLY
53	GOBP_NEGATIVE_REGULATION_OF_INCLUSION_BODY_ASSEMBLY	GOBP_DITERPENOID_BIOSYNTHETIC_PROCESS	GOBP_MEIOTIC_CHROMOSOME_SEPARATION	GOBP_ELASTIC_FIBER_ASSEMBLY	GOBP_RETINOIC_ACID_METABOLIC_PROCESS
54	GOBP_RNA_DECAPPING	GOBP_EPITHELIAL_CELL_MORPHOGENESIS	GOBP_HYDROGEN_SULFIDE_METABOLIC_PROCESS	GOBP_CITRATE_TRANSPORT	GOBP_REGULATION_OF_SUPEROXIDE_METABOLIC_PROCESS
55	GOBP_THYMOCYTE_MIGRATION	GOBP_RESPONSE_TO_CISPLATIN	GOBP_MOTOR_LEARNING	GOBP_HUMORAL_IMMUNE_RESPONSE	GOBP_EPIDERMIS_MORPHOGENESIS
56	GOBP_ZINC_ION_TRANSPORT	GOBP_GLYCEROPHOSPHOLIPID_CATABOLIC_PROCESS	GOBP_MESONEPHRIC_TUBULE_FORMATION	GOBP_ANTIBACTERIAL_HUMORAL_RESPONSE	GOBP_POSITIVE_REGULATION_OF_ISOTYPE_SWITCHING_TO_IGA_ISOTYPES
57	GOBP_NEGATIVE_REGULATION_OF_HAIR_FOLLICLE_DEVELOPMENT	GOBP_CELLULAR_RESPONSE_TO_REACTIVE_OXYGEN_SPECIES	GOBP_INSEMINATION	GOBP_SNARE_COMPLEX_ASSEMBLY	GOBP_CILIUM_ORGANIZATION
58	GOBP_MELANOCYTE_DIFFERENTIATION	GOBP_CELLULAR_ANION_HOMEOSTASIS	GOBP_CHANGES_TO_DNA_METHYLATION_INVOLVED_IN_EMBRYO_DEVELOPMENT	GOBP_MOTOR_LEARNING	GOBP_POSITIVE_REGULATION_OF_NITRIC_OXIDE_SYNTHASE_BIOSYNTHETIC_PROCESS
59	GOBP_CELLULAR_RESPONSE_TO_MAGNESIUM_ION	GOBP_NEGATIVE_REGULATION_OF_T_CELL_RECEPTOR_SIGNALING_PATHWAY	GOBP_NEGATIVE_REGULATION_OF_HISTONE_METHYLATION	GOBP_PHOTOPERIODISM	GOBP_CHORION_DEVELOPMENT
60	GOBP_CELL_PROLIFERATION_IN_MIDBRAIN	GOBP_REGULATION_OF_PROTEIN_AUTOUBIQUITINATION	GOBP_CHEMOKINE_C_X_C_MOTIF_LIGAND_1_PRODUCTION	GOBP_ODONTOBLAST_DIFFERENTIATION	GOBP_CARNITINE_SHUTTLE
61	GOBP_MONOACYLGLYCEROL_CATABOLIC_PROCESS	GOBP_MOTOR_NEURON_APOPTOTIC_PROCESS	GOBP_POSITIVE_REGULATION_OF_RETINOIC_ACID_RECEPTOR_SIGNALING_PATHWAY	GOBP_MESONEPHRIC_TUBULE_FORMATION	GOBP_REGULATION_OF_ENDOTHELIAL_CELL_MIGRATION
62	GOBP_REGULATION_OF_DEFENSE_RESPONSE_TO_VIRUS_BY_VIRUS	GOBP_NEGATIVE_REGULATION_OF_SIGNALING_RECEPTOR_ACTIVITY	GOBP_ACIDIC_AMINO_ACID_TRANSPORT	GOBP_TRANS_SYNAPTIC_SIGNALING_BY_TRANS_SYNAPTIC_COMPLEX	GOBP_REGULATION_OF_ALPHA_BETA_T_CELL_DIFFERENTIATION
63	GOBP_ADRENAL_GLAND_DEVELOPMENT	GOBP_REGULATION_OF_NEURONAL_ACTION_POTENTIAL	de novo 7623	GOBP_HAIR_CYCLE_PHASE	GOBP_NEGATIVE_REGULATION_OF_CELL_SIZE
64	GOBP_EXTRAEMBRYONIC_MEMBRANE_DEVELOPMENT	GOBP_NEURONAL_ION_CHANNEL_CLUSTERING	GOBP_RELAXATION_OF_VASCULAR_ASSOCIATED_SMOOTH_MUSCLE	GOBP_REGULATION_OF_CHONDROCYTE_DEVELOPMENT	GOBP_PROTEIN_MONO_ADP_RIBOSYLATION
65	GOBP_SELF_PROTEOLYSIS	GOBP_PROTEIN_DENEDDYLATION	GOBP_NEGATIVE_REGULATION_OF_NEUTROPHIL_MIGRATION	GOBP_VERY_LONG_CHAIN_FATTY_ACID_CATABOLIC_PROCESS	GOBP_CARNITINE_METABOLIC_PROCESS
66	GOBP_MOTOR_LEARNING	GOBP_REGULATION_OF_GLUTAMATE_SECRETION	GOBP_NEGATIVE_REGULATION_OF_CELLULAR_RESPONSE_TO_OXIDATIVE_STRESS	GOBP_CELLULAR_RESPONSE_TO_NITROSATIVE_STRESS	GOBP_SNRNA_MODIFICATION
67	GOBP_MEMBRANE_DISASSEMBLY	GOBP_POSITIVE_REGULATION_OF_T_HELPER_2_CELL_CYTOKINE_PRODUCTION	GOBP_MESENCHYMAL_CELL_DIFFERENTIATION_INVOLVED_IN_KIDNEY_DEVELOPMENT	GOBP_REGULATION_OF_VESICLE_TRANSPORT_ALONG_MICROTUBULE	GOBP_NEGATIVE_REGULATION_OF_RETINOIC_ACID_RECEPTOR_SIGNALING_PATHWAY
68	GOBP_SYMPATHETIC_GANGLION_DEVELOPMENT	GOBP_CELL_PROLIFERATION_IN_MIDBRAIN	GOBP_EMBRYONIC_NEUROCRANIUM_MORPHOGENESIS	GOBP_MEMBRANE_REPOLARIZATION	GOBP_REGULATION_OF_PANCREATIC_JUICE_SECRETION
69	GOBP_STRIATED_MUSCLE_CELL_PROLIFERATION	GOBP_POSITIVE_REGULATION_OF_TRANSMEMBRANE_RECEPTOR_PROTEIN_SERINE_THREONINE_KINASE_SIGNALING_PATHWAY	GOBP_REGULATION_OF_PHOSPHATIDYLINOSITOL_BIOSYNTHETIC_PROCESS	GOBP_POSITIVE_REGULATION_OF_NITRIC_OXIDE_SYNTHASE_ACTIVITY	GOBP_NEGATIVE_REGULATION_OF_GENE_SILENCING
70	GOBP_POSITIVE_REGULATION_OF_MRNA_PROCESSING	GOBP_RENAL_SODIUM_ION_ABSORPTION	GOBP_RESPONSE_TO_TUMOR_CELL	GOBP_MEIOTIC_CHROMOSOME_CONDENSATION	GOBP_NEGATIVE_REGULATION_OF_MACROPHAGE_DIFFERENTIATION
71	GOBP_RESPONSE_TO_FUNGUS	GOBP_NUCLEAR_TRANSCRIBED_MRNA_CATABOLIC_PROCESS_DEADENYLATION_INDEPENDENT_DECAY	GOBP_MICROVILLUS_ASSEMBLY	GOBP_NEGATIVE_REGULATION_OF_DENDRITE_MORPHOGENESIS	GOBP_PYRIMIDINE_CONTAINING_COMPOUND_SALVAGE
72	GOBP_INHIBITORY_SYNAPSE_ASSEMBLY	GOBP_NEGATIVE_REGULATION_OF_HEMATOPOIETIC_PROGENITOR_CELL_DIFFERENTIATION	GOBP_REGULATION_OF_SEQUESTERING_OF_ZINC_ION	GOBP_GDP_MANNOSE_METABOLIC_PROCESS	GOBP_POSITIVE_REGULATION_OF_NATURAL_KILLER_CELL_DIFFERENTIATION
73	GOBP_REGULATION_OF_PHOSPHOPROTEIN_PHOSPHATASE_ACTIVITY	GOBP_TOLERANCE_INDUCTION_TO_SELF_ANTIGEN	GOBP_LONG_CHAIN_FATTY_ACYL_COA_BIOSYNTHETIC_PROCESS	GOBP_ANDROGEN_CATABOLIC_PROCESS	GOBP_REGULATION_OF_WNT_SIGNALING_PATHWAY
74	GOBP_ADIPONECTIN_ACTIVATED_SIGNALING_PATHWAY	GOBP_POSITIVE_REGULATION_OF_PROTEIN_LOCALIZATION_TO_EARLY_ENDOSOME	GOBP_TRANSLATIONAL_INITIATION	GOBP_MITOTIC_SISTER_CHROMATID_COHESION	GOBP_RESPONSE_TO_HYPEROXIA
75	GOBP_TRIVALENT_INORGANIC_ANION_HOMEOSTASIS	GOBP_REGULATION_OF_GLOMERULAR_FILTRATION	GOBP_REGULATION_OF_SYNAPTIC_TRANSMISSION_DOPAMINERGIC	GOBP_T_CELL_RECEPTOR_SIGNALING_PATHWAY	de novo 7544
76	GOBP_ETHANOL_CATABOLIC_PROCESS	GOBP_RELEASE_OF_CYTOCHROME_C_FROM_MITOCHONDRIA	GOBP_REGULATION_OF_DNA_DUPLEX_UNWINDING	GOBP_APOPTOTIC_CELL_CLEARANCE	GOBP_KERATINOCYTE_DEVELOPMENT
77	GOBP_MITOPHAGY	GOBP_NEGATIVE_REGULATION_BY_HOST_OF_VIRAL_TRANSCRIPTION	GOBP_CELL_CELL_ADHESION_MEDIATED_BY_INTEGRIN	GOBP_PROGESTERONE_METABOLIC_PROCESS	GOBP_NEGATIVE_REGULATION_OF_DENDRITE_MORPHOGENESIS
78	GOBP_OVARIAN_FOLLICLE_DEVELOPMENT	GOBP_POSITIVE_REGULATION_OF_HAIR_FOLLICLE_DEVELOPMENT	GOBP_REGULATION_OF_CELL_ADHESION_MEDIATED_BY_INTEGRIN	GOBP_NEGATIVE_REGULATION_BY_HOST_OF_VIRAL_PROCESS	GOBP_NEGATIVE_REGULATION_OF_RUFFLE_ASSEMBLY
79	GOBP_PROTEIN_DESTABILIZATION	GOBP_CARDIAC_ATRIUM_DEVELOPMENT	de novo 7808	GOBP_NEGATIVE_REGULATION_OF_CREB_TRANSCRIPTION_FACTOR_ACTIVITY	GOBP_POSITIVE_REGULATION_OF_PEPTIDYL_SERINE_PHOSPHORYLATION
80	GOBP_MALATE_METABOLIC_PROCESS	GOBP_CYCLIC_NUCLEOTIDE_BIOSYNTHETIC_PROCESS	GOBP_PYRIMIDINE_DEOXYRIBONUCLEOTIDE_METABOLIC_PROCESS	GOBP_REGULATION_OF_HISTONE_H3_K36_METHYLATION	GOBP_NEGATIVE_REGULATION_OF_CELL_VOLUME
81	GOBP_POSITIVE_REGULATION_OF_UBIQUITIN_PROTEIN_TRANSFERASE_ACTIVITY	GOBP_LEFT_RIGHT_PATTERN_FORMATION	GOBP_TELOMERIC_LOOP_DISASSEMBLY	GOBP_BUD_ELONGATION_INVOLVED_IN_LUNG_BRANCHING	GOBP_REGULATION_OF_UBIQUITIN_PROTEIN_TRANSFERASE_ACTIVITY
82	GOBP_NEGATIVE_REGULATION_OF_CELLULAR_RESPONSE_TO_OXIDATIVE_STRESS	GOBP_NEGATIVE_REGULATION_OF_ATP_BIOSYNTHETIC_PROCESS	GOBP_POSITIVE_REGULATION_OF_PLASMINOGEN_ACTIVATION	GOBP_REGULATION_OF_PROGRAMMED_NECROTIC_CELL_DEATH	GOBP_REGULATION_OF_CHRONIC_INFLAMMATORY_RESPONSE
83	GOBP_NEUTROPHIL_MEDIATED_CYTOTOXICITY	GOBP_NEUTROPHIL_MEDIATED_KILLING_OF_GRAM_NEGATIVE_BACTERIUM	GOBP_MYOBLAST_PROLIFERATION	GOBP_REGULATION_OF_BRANCHING_INVOLVED_IN_PROSTATE_GLAND_MORPHOGENESIS	GOBP_CELLULAR_RESPONSE_TO_PARATHYROID_HORMONE_STIMULUS
84	GOBP_NEGATIVE_REGULATION_OF_HIPPO_SIGNALING	GOBP_LEUKOTRIENE_B4_METABOLIC_PROCESS	GOBP_NEGATIVE_REGULATION_OF_MACROPHAGE_CHEMOTAXIS	GOBP_RETINAL_METABOLIC_PROCESS	GOBP_PRIMARY_MIRNA_PROCESSING
85	GOBP_HEPATOCYTE_DIFFERENTIATION	GOBP_REGULATION_OF_MICROVILLUS_LENGTH	GOBP_URETER_MORPHOGENESIS	GOBP_POSITIVE_REGULATION_OF_MEMORY_T_CELL_DIFFERENTIATION	GOBP_NEGATIVE_REGULATION_OF_CYCLIN_DEPENDENT_PROTEIN_KINASE_ACTIVITY
86	GOBP_CELL_PROLIFERATION_IN_MIDBRAIN	GOBP_ISOTYPE_SWITCHING_TO_IGA_ISOTYPES	GOBP_B_CELL_CHEMOTAXIS	GOBP_NEGATIVE_REGULATION_OF_HAIR_FOLLICLE_DEVELOPMENT	GOBP_HISTONE_H3_K36_TRIMETHYLATION
87	GOBP_TENDON_DEVELOPMENT	GOBP_PEPTIDYL_SERINE_DEPHOSPHORYLATION	GOBP_REGULATION_OF_CILIUM_DEPENDENT_CELL_MOTILITY	GOBP_L_SERINE_BIOSYNTHETIC_PROCESS	GOBP_REGULATION_OF_ASPARTIC_TYPE_PEPTIDASE_ACTIVITY
88	GOBP_NEGATIVE_REGULATION_OF_EXTRACELLULAR_MATRIX_DISASSEMBLY	GOBP_POSITIVE_REGULATION_OF_T_HELPER_17_TYPE_IMMUNE_RESPONSE	GOBP_POSITIVE_REGULATION_OF_HIGH_VOLTAGE_GATED_CALCIUM_CHANNEL_ACTIVITY	GOBP_BRANCHED_CHAIN_AMINO_ACID_BIOSYNTHETIC_PROCESS	GOBP_POSITIVE_REGULATION_OF_ENDOTHELIAL_CELL_DIFFERENTIATION
89	GOBP_REGULATION_OF_CILIUM_DEPENDENT_CELL_MOTILITY	GOBP_REGULATION_OF_ANTIBACTERIAL_PEPTIDE_PRODUCTION	GOBP_POSITIVE_REGULATION_OF_CILIUM_MOVEMENT	GOBP_POSITIVE_REGULATION_OF_CGMP_MEDIATED_SIGNALING	GOBP_RESPONSE_TO_CISPLATIN
90	GOBP_REGULATION_OF_HISTONE_H3_K36_METHYLATION	GOBP_TRANSMEMBRANE_RECEPTOR_PROTEIN_TYROSINE_PHOSPHATASE_SIGNALING_PATHWAY	GOBP_RESPONSE_TO_CAMPTOTHECIN	GOBP_REGULATION_OF_CELL_PROJECTION_ORGANIZATION	GOBP_KERATAN_SULFATE_CATABOLIC_PROCESS
91	GOBP_REGULATION_OF_GLUCAGON_SECRETION	GOBP_RESPONSE_TO_PAIN	GOBP_REGULATION_OF_SOMITOGENESIS	GOBP_POSITIVE_REGULATION_OF_DEOXYRIBONUCLEASE_ACTIVITY	GOBP_ACETYLCHOLINE_METABOLIC_PROCESS
92	GOBP_MEMBRANE_DEPOLARIZATION_DURING_AV_NODE_CELL_ACTION_POTENTIAL	GOBP_SHORT_CHAIN_FATTY_ACID_METABOLIC_PROCESS	GOBP_REGULATION_OF_CLATHRIN_DEPENDENT_ENDOCYTOSIS	GOBP_RRNA_BASE_METHYLATION	GOBP_CHROMOSOME_SEGREGATION
93	GOBP_PUTRESCINE_BIOSYNTHETIC_PROCESS	GOBP_REGULATION_OF_SEQUESTERING_OF_TRIGLYCERIDE	GOBP_CARNITINE_BIOSYNTHETIC_PROCESS	GOBP_GLUTATHIONE_METABOLIC_PROCESS	GOBP_TYROSINE_METABOLIC_PROCESS
94	GOBP_REGULATION_OF_MESODERM_DEVELOPMENT	GOBP_POSITIVE_REGULATION_OF_HAIR_FOLLICLE_DEVELOPMENT	GOBP_DETECTION_OF_BACTERIAL_LIPOPROTEIN	GOBP_ENTRY_OF_BACTERIUM_INTO_HOST_CELL	GOBP_RENAL_SODIUM_ION_ABSORPTION
95	GOBP_PROTEIN_MONO_ADP_RIBOSYLATION	GOBP_NEGATIVE_REGULATION_OF_DENDRITE_MORPHOGENESIS	GOBP_NEGATIVE_REGULATION_OF_DENDRITIC_CELL_DIFFERENTIATION	GOBP_MAMMARY_GLAND_EPITHELIUM_DEVELOPMENT	GOBP_BEHAVIORAL_RESPONSE_TO_ETHANOL
96	GOBP_MOTOR_LEARNING	GOBP_REGULATION_OF_THYROID_HORMONE_GENERATION	GOBP_DNA_STRAND_ELONGATION_INVOLVED_IN_DNA_REPLICATION	GOBP_CELL_FATE_SPECIFICATION_INVOLVED_IN_PATTERN_SPECIFICATION	GOBP_MAINTENANCE_OF_DNA_METHYLATION
97	GOBP_DETECTION_OF_MECHANICAL_STIMULUS_INVOLVED_IN_SENSORY_PERCEPTION	GOBP_POSITIVE_REGULATION_OF_T_HELPER_1_CELL_DIFFERENTIATION	GOBP_POSITIVE_REGULATION_OF_MITOCHONDRIAL_OUTER_MEMBRANE_PERMEABILIZATION_INVOLVED_IN_APOPTOTIC_SIGNALING_PATHWAY	GOBP_NUCLEAR_BODY_ORGANIZATION	GOBP_RETINAL_ROD_CELL_DEVELOPMENT
98	GOBP_LIPID_TRANSPORT_ACROSS_BLOOD_BRAIN_BARRIER	GOBP_UDP_N_ACETYLGLUCOSAMINE_METABOLIC_PROCESS	GOBP_SULFUR_COMPOUND_METABOLIC_PROCESS	GOBP_THYROID_HORMONE_TRANSPORT	GOBP_REGULATION_OF_CELL_CELL_ADHESION
99	GOBP_REGULATION_OF_MYELOID_DENDRITIC_CELL_ACTIVATION	GOBP_SPLEEN_DEVELOPMENT	GOBP_PROXIMAL_DISTAL_PATTERN_FORMATION_INVOLVED_IN_NEPHRON_DEVELOPMENT	GOBP_CELLULAR_RESPONSE_TO_NITROGEN_STARVATION	GOBP_HISTONE_H2B_UBIQUITINATION

## Sheet: AD_alpha
Topic	Top1	Top2	Top3	Top4	Top5
0	GOBP_CELLULAR_AMINO_ACID_METABOLIC_PROCESS	GOBP_DEDIFFERENTIATION	GOBP_LEUKOTRIENE_TRANSPORT	GOBP_MATURE_RIBOSOME_ASSEMBLY	GOBP_BRANCH_ELONGATION_OF_AN_EPITHELIUM
1	GOBP_LUNG_ASSOCIATED_MESENCHYME_DEVELOPMENT	GOBP_TOOTH_ERUPTION	GOBP_REGULATORY_T_CELL_DIFFERENTIATION	GOBP_REGULATION_OF_SYSTEMIC_ARTERIAL_BLOOD_PRESSURE_MEDIATED_BY_A_CHEMICAL_SIGNAL	GOBP_INSULIN_LIKE_GROWTH_FACTOR_RECEPTOR_SIGNALING_PATHWAY
2	GOBP_REGULATION_OF_CYSTEINE_TYPE_ENDOPEPTIDASE_ACTIVITY_INVOLVED_IN_EXECUTION_PHASE_OF_APOPTOSIS	GOBP_NEGATIVE_REGULATION_OF_DEFENSE_RESPONSE_TO_BACTERIUM	GOBP_FREE_UBIQUITIN_CHAIN_POLYMERIZATION	GOBP_TESTOSTERONE_BIOSYNTHETIC_PROCESS	GOBP_HISTONE_THREONINE_PHOSPHORYLATION
3	GOBP_2_OXOGLUTARATE_METABOLIC_PROCESS	GOBP_VERY_LOW_DENSITY_LIPOPROTEIN_PARTICLE_CLEARANCE	GOBP_MIDBRAIN_DEVELOPMENT	GOBP_TYPE_2_IMMUNE_RESPONSE	GOBP_REGULATION_OF_POLYSACCHARIDE_BIOSYNTHETIC_PROCESS
4	GOBP_POSITIVE_REGULATION_OF_SYSTEMIC_ARTERIAL_BLOOD_PRESSURE	GOBP_PEPTIDYL_GLUTAMIC_ACID_MODIFICATION	GOBP_NEGATIVE_REGULATION_OF_MONOOXYGENASE_ACTIVITY	GOBP_REGULATION_OF_RESTING_MEMBRANE_POTENTIAL	GOBP_REGULATION_OF_LENS_FIBER_CELL_DIFFERENTIATION
5	GOBP_UV_PROTECTION	GOBP_POSITIVE_REGULATION_OF_COMPLEMENT_ACTIVATION	GOBP_ADENYLATE_CYCLASE_INHIBITING_DOPAMINE_RECEPTOR_SIGNALING_PATHWAY	GOBP_DENDRITIC_CELL_ANTIGEN_PROCESSING_AND_PRESENTATION	GOBP_APOPTOTIC_PROCESS_IN_BONE_MARROW_CELL
6	GOBP_POSITIVE_REGULATION_OF_CHOLESTEROL_ESTERIFICATION	GOBP_NEGATIVE_REGULATION_OF_BEHAVIOR	GOBP_AORTA_SMOOTH_MUSCLE_TISSUE_MORPHOGENESIS	GOBP_RIBOSOMAL_LARGE_SUBUNIT_EXPORT_FROM_NUCLEUS	GOBP_DETECTION_OF_MUSCLE_STRETCH
7	GOBP_BONE_TRABECULA_FORMATION	GOBP_REGULATION_OF_MRNA_SPLICING_VIA_SPLICEOSOME	GOBP_POSITIVE_REGULATION_OF_T_CELL_RECEPTOR_SIGNALING_PATHWAY	GOBP_POSITIVE_REGULATION_OF_NEUTROPHIL_MIGRATION	GOBP_REGULATION_OF_ENDOPLASMIC_RETICULUM_UNFOLDED_PROTEIN_RESPONSE
8	GOBP_POSITIVE_REGULATION_OF_COMPLEMENT_ACTIVATION	GOBP_PROXIMAL_TUBULE_DEVELOPMENT	GOBP_MORPHOGENESIS_OF_AN_ENDOTHELIUM	GOBP_REGULATION_OF_FC_RECEPTOR_MEDIATED_STIMULATORY_SIGNALING_PATHWAY	GOBP_NEGATIVE_REGULATION_OF_WNT_SIGNALING_PATHWAY_INVOLVED_IN_HEART_DEVELOPMENT
9	GOBP_T_HELPER_17_TYPE_IMMUNE_RESPONSE	GOBP_AMINOPHOSPHOLIPID_TRANSLOCATION	GOBP_NEGATIVE_REGULATION_OF_PROTEOLYSIS	GOBP_ANTIGEN_PROCESSING_AND_PRESENTATION_VIA_MHC_CLASS_IB	GOBP_CD8_POSITIVE_ALPHA_BETA_T_CELL_PROLIFERATION
10	GOBP_EPITHELIAL_MESENCHYMAL_CELL_SIGNALING	GOBP_REGULATION_OF_LENS_FIBER_CELL_DIFFERENTIATION	GOBP_POSITIVE_REGULATION_OF_UBIQUITIN_PROTEIN_LIGASE_ACTIVITY	GOBP_MUSCLE_ADAPTATION	GOBP_PEPTIDYL_AMINO_ACID_MODIFICATION
11	GOBP_CARDIAC_MUSCLE_TISSUE_MORPHOGENESIS	GOBP_NEGATIVE_REGULATION_OF_MAST_CELL_ACTIVATION_INVOLVED_IN_IMMUNE_RESPONSE	GOBP_DEFENSE_RESPONSE_TO_TUMOR_CELL	GOBP_POSITIVE_REGULATION_OF_GONADOTROPIN_SECRETION	GOBP_POSITIVE_REGULATION_OF_3_UTR_MEDIATED_MRNA_STABILIZATION
12	GOBP_UTERINE_SMOOTH_MUSCLE_CONTRACTION	GOBP_EPITHELIAL_CELL_MATURATION	GOBP_PHOSPHOLIPID_EFFLUX	GOBP_POSITIVE_REGULATION_OF_INTRINSIC_APOPTOTIC_SIGNALING_PATHWAY_IN_RESPONSE_TO_DNA_DAMAGE	GOBP_MULTICELLULAR_ORGANISM_GROWTH
13	GOBP_NEGATIVE_REGULATION_OF_PLASMINOGEN_ACTIVATION	GOBP_REGULATION_OF_LYMPHOCYTE_MIGRATION	GOBP_BRADYKININ_CATABOLIC_PROCESS	GOBP_NEGATIVE_REGULATION_OF_MACROPHAGE_DERIVED_FOAM_CELL_DIFFERENTIATION	GOBP_SMOOTH_MUSCLE_TISSUE_DEVELOPMENT
14	GOBP_SODIUM_INDEPENDENT_ORGANIC_ANION_TRANSPORT	GOBP_ONCOSTATIN_M_MEDIATED_SIGNALING_PATHWAY	GOBP_ORGAN_GROWTH	GOBP_PROTEOGLYCAN_BIOSYNTHETIC_PROCESS	GOBP_RESPONSE_TO_OLEIC_ACID
15	GOBP_CHYLOMICRON_REMODELING	GOBP_NEGATIVE_REGULATION_OF_IMMUNOGLOBULIN_PRODUCTION	GOBP_RESPONSE_TO_SELENIUM_ION	GOBP_POSITIVE_REGULATION_OF_BLOOD_VESSEL_ENDOTHELIAL_CELL_PROLIFERATION_INVOLVED_IN_SPROUTING_ANGIOGENESIS	GOBP_REGULATION_OF_PHOSPHATASE_ACTIVITY
16	GOBP_ESTABLISHMENT_OF_MEIOTIC_SPINDLE_LOCALIZATION	GOBP_RETINAL_PIGMENT_EPITHELIUM_DEVELOPMENT	GOBP_CD8_POSITIVE_ALPHA_BETA_T_CELL_PROLIFERATION	GOBP_MEMBRANE_HYPERPOLARIZATION	GOBP_EPITHELIAL_TO_MESENCHYMAL_TRANSITION_INVOLVED_IN_ENDOCARDIAL_CUSHION_FORMATION
17	GOBP_GLYCOPROTEIN_BIOSYNTHETIC_PROCESS	GOBP_PROTEIN_LOCALIZATION_TO_ENDOSOME	de novo 7503	GOBP_CALCIUM_ION_EXPORT_ACROSS_PLASMA_MEMBRANE	GOBP_SEPTUM_PRIMUM_DEVELOPMENT
18	GOBP_PROSTANOID_BIOSYNTHETIC_PROCESS	GOBP_RETINAL_CONE_CELL_DIFFERENTIATION	GOBP_POSITIVE_REGULATION_OF_RETINOIC_ACID_RECEPTOR_SIGNALING_PATHWAY	GOBP_LONG_CHAIN_FATTY_ACID_BIOSYNTHETIC_PROCESS	de novo 7509
19	GOBP_NEGATIVE_REGULATION_OF_ENDOTHELIAL_CELL_DIFFERENTIATION	GOBP_PENETRATION_OF_ZONA_PELLUCIDA	GOBP_POSITIVE_REGULATION_OF_MYOBLAST_DIFFERENTIATION	GOBP_POSITIVE_REGULATION_OF_CELLULAR_EXTRAVASATION	GOBP_LENS_FIBER_CELL_DEVELOPMENT
20	GOBP_OSSIFICATION_INVOLVED_IN_BONE_REMODELING	GOBP_POSITIVE_REGULATION_OF_CD4_POSITIVE_ALPHA_BETA_T_CELL_PROLIFERATION	GOBP_DNA_BIOSYNTHETIC_PROCESS	GOBP_ACTIVATION_OF_MAPKKK_ACTIVITY	GOBP_LIPID_HYDROXYLATION
21	GOBP_INSEMINATION	GOBP_PROTEIN_O_LINKED_GLYCOSYLATION_VIA_THREONINE	GOBP_VASCULAR_ENDOTHELIAL_CELL_PROLIFERATION	GOBP_CITRULLINE_METABOLIC_PROCESS	GOBP_ESTROGEN_BIOSYNTHETIC_PROCESS
22	GOBP_HIGH_DENSITY_LIPOPROTEIN_PARTICLE_ASSEMBLY	GOBP_GLUCOSE_IMPORT_IN_RESPONSE_TO_INSULIN_STIMULUS	GOBP_DNA_DAMAGE_RESPONSE_DETECTION_OF_DNA_DAMAGE	GOBP_DOPAMINE_BIOSYNTHETIC_PROCESS	GOBP_NEGATIVE_REGULATION_OF_PROTEIN_IMPORT
23	GOBP_REGULATION_OF_VASCULAR_ASSOCIATED_SMOOTH_MUSCLE_CELL_DEDIFFERENTIATION	GOBP_LONG_CHAIN_FATTY_ACID_CATABOLIC_PROCESS	GOBP_POSITIVE_REGULATION_OF_MEMORY_T_CELL_DIFFERENTIATION	GOBP_POSITIVE_REGULATION_OF_IMMATURE_T_CELL_PROLIFERATION	GOBP_MYOTUBE_DIFFERENTIATION
24	GOBP_RETINA_MORPHOGENESIS_IN_CAMERA_TYPE_EYE	GOBP_NAD_METABOLIC_PROCESS	GOBP_PROTEIN_O_LINKED_MANNOSYLATION	GOBP_GLYCOLYTIC_FERMENTATION	GOBP_NEGATIVE_REGULATION_OF_DNA_BINDING
25	GOBP_REGULATION_OF_VERY_LOW_DENSITY_LIPOPROTEIN_PARTICLE_CLEARANCE	GOBP_POSITIVE_REGULATION_OF_DENDRITIC_CELL_CHEMOTAXIS	GOBP_RESPONSE_TO_ALUMINUM_ION	GOBP_ACID_SECRETION	GOBP_HEAD_DEVELOPMENT
26	GOBP_BILE_ACID_SECRETION	GOBP_REGULATION_OF_FLAGELLATED_SPERM_MOTILITY	GOBP_MIRNA_METABOLIC_PROCESS	GOBP_NEGATIVE_REGULATION_OF_NEUROINFLAMMATORY_RESPONSE	GOBP_REGULATION_OF_HIPPO_SIGNALING
27	GOBP_SCHWANN_CELL_MIGRATION	GOBP_INTERMEMBRANE_LIPID_TRANSFER	GOBP_ONE_CARBON_COMPOUND_TRANSPORT	GOBP_POSITIVE_REGULATION_OF_ASTROCYTE_DIFFERENTIATION	GOBP_RNA_DESTABILIZATION
28	de novo 7777	GOBP_CLUSTERING_OF_VOLTAGE_GATED_SODIUM_CHANNELS	GOBP_REGULATION_OF_ELECTRON_TRANSFER_ACTIVITY	GOBP_NUCLEAR_TRANSCRIBED_MRNA_CATABOLIC_PROCESS_NONSENSE_MEDIATED_DECAY	GOBP_POSITIVE_REGULATION_OF_HIPPO_SIGNALING
29	GOBP_FATTY_ACID_METABOLIC_PROCESS	GOBP_LEUKOTRIENE_B4_METABOLIC_PROCESS	GOBP_POSITIVE_REGULATION_OF_BONE_RESORPTION	GOBP_POSITIVE_REGULATION_OF_NATURAL_KILLER_CELL_PROLIFERATION	GOBP_PROTEIN_DE_ADP_RIBOSYLATION
30	GOBP_RESPONSE_TO_STARVATION	GOBP_INORGANIC_ANION_TRANSPORT	GOBP_VOCALIZATION_BEHAVIOR	GOBP_ASTROCYTE_CELL_MIGRATION	GOBP_PLATELET_MORPHOGENESIS
31	GOBP_HISTONE_H3_K9_DEMETHYLATION	GOBP_LONG_CHAIN_FATTY_ACID_CATABOLIC_PROCESS	GOBP_SENSORY_PERCEPTION_OF_TOUCH	GOBP_VENTRICULAR_CARDIAC_MUSCLE_TISSUE_DEVELOPMENT	GOBP_POSITIVE_REGULATION_OF_CATECHOLAMINE_SECRETION
32	GOBP_NEGATIVE_REGULATION_OF_PLASMINOGEN_ACTIVATION	GOBP_SERTOLI_CELL_DIFFERENTIATION	GOBP_RECEPTOR_TRANSACTIVATION	GOBP_REGULATION_OF_BILE_ACID_SECRETION	GOBP_REGULATION_OF_DEVELOPMENT_HETEROCHRONIC
33	GOBP_POSITIVE_REGULATION_OF_COMPLEMENT_ACTIVATION	GOBP_N_TERMINAL_PROTEIN_LIPIDATION	GOBP_POSITIVE_REGULATION_OF_DIGESTIVE_SYSTEM_PROCESS	GOBP_INTEGRIN_BIOSYNTHETIC_PROCESS	GOBP_REGULATION_OF_PROTEIN_EXIT_FROM_ENDOPLASMIC_RETICULUM
34	GOBP_POSITIVE_REGULATION_OF_RIG_I_SIGNALING_PATHWAY	GOBP_SIGNALING_RECEPTOR_LIGAND_PRECURSOR_PROCESSING	GOBP_TRIGLYCERIDE_RICH_LIPOPROTEIN_PARTICLE_CLEARANCE	GOBP_NEGATIVE_REGULATION_OF_FIBROBLAST_MIGRATION	GOBP_ENDOSOME_TO_LYSOSOME_TRANSPORT_VIA_MULTIVESICULAR_BODY_SORTING_PATHWAY
35	GOBP_NEGATIVE_REGULATION_OF_PLASMINOGEN_ACTIVATION	GOBP_POSITIVE_REGULATION_OF_CELL_PROLIFERATION_INVOLVED_IN_KIDNEY_DEVELOPMENT	GOBP_REGULATION_OF_MYOBLAST_PROLIFERATION	GOBP_SEQUESTERING_OF_IRON_ION	GOBP_REGULATION_OF_CILIUM_BEAT_FREQUENCY
36	GOBP_REGULATION_OF_DEVELOPMENT_HETEROCHRONIC	GOBP_ENDOCYTOSIS_INVOLVED_IN_VIRAL_ENTRY_INTO_HOST_CELL	GOBP_ISOPRENOID_CATABOLIC_PROCESS	GOBP_DEVELOPMENT_OF_SECONDARY_SEXUAL_CHARACTERISTICS	GOBP_ALDEHYDE_BIOSYNTHETIC_PROCESS
37	GOBP_NEGATIVE_REGULATION_OF_PLASMINOGEN_ACTIVATION	GOBP_REGULATION_OF_DEVELOPMENT_HETEROCHRONIC	GOBP_REGULATION_OF_CD4_POSITIVE_CD25_POSITIVE_ALPHA_BETA_REGULATORY_T_CELL_DIFFERENTIATION	GOBP_PHOSPHATIDYLINOSITOL_3_PHOSPHATE_BIOSYNTHETIC_PROCESS	GOBP_MEIOTIC_DNA_DOUBLE_STRAND_BREAK_FORMATION
38	GOBP_REGULATION_OF_VASCULAR_ASSOCIATED_SMOOTH_MUSCLE_CELL_DEDIFFERENTIATION	GOBP_POSITIVE_REGULATION_OF_SPINDLE_CHECKPOINT	GOBP_THYMOCYTE_MIGRATION	GOBP_ACYLGLYCEROL_TRANSPORT	GOBP_MAST_CELL_CYTOKINE_PRODUCTION
39	GOBP_APOPTOTIC_PROCESS_IN_BONE_MARROW_CELL	GOBP_SEROTONIN_SECRETION	GOBP_LIPID_HYDROXYLATION	GOBP_REGULATION_OF_LIPOPOLYSACCHARIDE_MEDIATED_SIGNALING_PATHWAY	GOBP_ENERGY_COUPLED_PROTON_TRANSMEMBRANE_TRANSPORT_AGAINST_ELECTROCHEMICAL_GRADIENT
40	GOBP_POSITIVE_REGULATION_OF_TRANSCRIPTION_FROM_RNA_POLYMERASE_II_PROMOTER_INVOLVED_IN_HEART_DEVELOPMENT	GOBP_NEGATIVE_REGULATION_OF_AMYLOID_PRECURSOR_PROTEIN_BIOSYNTHETIC_PROCESS	GOBP_REGULATION_OF_OVARIAN_FOLLICLE_DEVELOPMENT	GOBP_NEGATIVE_REGULATION_OF_CYTOPLASMIC_TRANSLATION	GOBP_ORGANIC_ACID_METABOLIC_PROCESS
41	GOBP_PURINE_NUCLEOBASE_METABOLIC_PROCESS	GOBP_POSITIVE_REGULATION_OF_FOCAL_ADHESION_ASSEMBLY	GOBP_ENDOCRINE_SYSTEM_DEVELOPMENT	GOBP_REGULATION_OF_DENDRITIC_CELL_CHEMOTAXIS	GOBP_SOMITE_SPECIFICATION
42	GOBP_REGULATION_OF_PROTEIN_LOCALIZATION_TO_PLASMA_MEMBRANE	GOBP_CELL_ADHESION_INVOLVED_IN_HEART_MORPHOGENESIS	GOBP_EMBRYONIC_SKELETAL_JOINT_DEVELOPMENT	GOBP_REGULATION_OF_T_CELL_ACTIVATION_VIA_T_CELL_RECEPTOR_CONTACT_WITH_ANTIGEN_BOUND_TO_MHC_MOLECULE_ON_ANTIGEN_PRESENTING_CELL	GOBP_REGULATION_OF_IRON_ION_TRANSPORT
43	GOBP_POSITIVE_REGULATION_OF_TOLL_LIKE_RECEPTOR_9_SIGNALING_PATHWAY	GOBP_PROTEIN_KINASE_C_ACTIVATING_G_PROTEIN_COUPLED_RECEPTOR_SIGNALING_PATHWAY	GOBP_POSITIVE_REGULATION_OF_OLIGODENDROCYTE_DIFFERENTIATION	GOBP_REGULATION_OF_VASCULAR_ASSOCIATED_SMOOTH_MUSCLE_CELL_DIFFERENTIATION	GOBP_METANEPHRIC_DISTAL_TUBULE_DEVELOPMENT
44	GOBP_BASE_CONVERSION_OR_SUBSTITUTION_EDITING	GOBP_NEGATIVE_REGULATION_OF_PROTEIN_K63_LINKED_UBIQUITINATION	GOBP_EPITHELIAL_MESENCHYMAL_CELL_SIGNALING	GOBP_MICROGLIA_DIFFERENTIATION	GOBP_DEOXYRIBONUCLEOSIDE_DIPHOSPHATE_METABOLIC_PROCESS
45	GOBP_NEGATIVE_REGULATION_OF_MONOCYTE_CHEMOTAXIS	GOBP_ASSOCIATIVE_LEARNING	GOBP_REGULATION_OF_PHOSPHATIDYLCHOLINE_METABOLIC_PROCESS	GOBP_ENDOPLASMIC_RETICULUM_PLASMA_MEMBRANE_TETHERING	GOBP_NEGATIVE_REGULATION_OF_FIBROBLAST_PROLIFERATION
46	GOBP_GLOMERULAR_VISCERAL_EPITHELIAL_CELL_MIGRATION	GOBP_DETECTION_OF_MECHANICAL_STIMULUS_INVOLVED_IN_SENSORY_PERCEPTION	GOBP_REGULATION_OF_PROTEIN_LOCALIZATION_TO_CILIUM	GOBP_NEGATIVE_REGULATION_OF_EXECUTION_PHASE_OF_APOPTOSIS	GOBP_CELLULAR_RESPONSE_TO_BIOTIC_STIMULUS
47	GOBP_POSITIVE_REGULATION_OF_PROSTAGLANDIN_BIOSYNTHETIC_PROCESS	GOBP_NEGATIVE_REGULATION_OF_RECEPTOR_BINDING	GOBP_POSITIVE_REGULATION_OF_NEURON_DIFFERENTIATION	GOBP_NEGATIVE_REGULATION_OF_NITRIC_OXIDE_SYNTHASE_BIOSYNTHETIC_PROCESS	GOBP_TONGUE_DEVELOPMENT
48	GOBP_DETOXIFICATION_OF_NITROGEN_COMPOUND	GOBP_NEGATIVE_REGULATION_OF_CELLULAR_RESPONSE_TO_INSULIN_STIMULUS	GOBP_REGULATION_OF_RESTING_MEMBRANE_POTENTIAL	GOBP_POSITIVE_REGULATION_OF_INTERLEUKIN_23_PRODUCTION	GOBP_NEGATIVE_REGULATION_OF_MEMBRANE_POTENTIAL
49	GOBP_URETERIC_BUD_FORMATION	GOBP_INNER_EAR_AUDITORY_RECEPTOR_CELL_DIFFERENTIATION	GOBP_RECEPTOR_LOCALIZATION_TO_SYNAPSE	GOBP_NEGATIVE_REGULATION_OF_LIPOPROTEIN_LIPASE_ACTIVITY	GOBP_PEPTIDYL_LYSINE_METHYLATION
50	GOBP_5S_CLASS_RRNA_TRANSCRIPTION_BY_RNA_POLYMERASE_III	GOBP_REGULATION_OF_PROTEIN_ADP_RIBOSYLATION	GOBP_MANNOSE_METABOLIC_PROCESS	GOBP_RESPONSE_TO_INTERLEUKIN_4	GOBP_SOMATIC_DIVERSIFICATION_OF_IMMUNE_RECEPTORS_VIA_SOMATIC_MUTATION
51	GOBP_REGULATION_OF_T_CELL_COSTIMULATION	GOBP_POSITIVE_REGULATION_OF_TRANSCRIPTION_FROM_RNA_POLYMERASE_II_PROMOTER_INVOLVED_IN_HEART_DEVELOPMENT	GOBP_REGULATION_OF_SYNAPSE_STRUCTURAL_PLASTICITY	GOBP_ODONTOGENESIS_OF_DENTIN_CONTAINING_TOOTH	GOBP_METANEPHRIC_NEPHRON_TUBULE_MORPHOGENESIS
52	GOBP_GLYCOPROTEIN_METABOLIC_PROCESS	GOBP_REGULATION_OF_PROTEIN_LOCALIZATION_TO_CELL_SURFACE	GOBP_POSITIVE_REGULATION_OF_GLUCOCORTICOID_SECRETION	GOBP_NEGATIVE_REGULATION_OF_TOLL_LIKE_RECEPTOR_2_SIGNALING_PATHWAY	GOBP_POSITIVE_REGULATION_OF_CHONDROCYTE_DIFFERENTIATION
53	GOBP_REGULATION_OF_VERY_LOW_DENSITY_LIPOPROTEIN_PARTICLE_CLEARANCE	GOBP_ACTIN_FILAMENT_BASED_MOVEMENT	GOBP_REGULATION_OF_GLOMERULAR_FILTRATION	GOBP_SUBSTRATE_INDEPENDENT_TELENCEPHALIC_TANGENTIAL_MIGRATION	GOBP_NEGATIVE_REGULATION_OF_IMMUNOGLOBULIN_PRODUCTION
54	GOBP_REGULATION_OF_PROTEIN_LOCALIZATION_TO_CENTROSOME	GOBP_PROTEIN_K48_LINKED_UBIQUITINATION	GOBP_ENDOTHELIAL_CELL_FATE_COMMITMENT	GOBP_PROTEIN_TARGETING_TO_VACUOLE	GOBP_POSITIVE_REGULATION_OF_MUSCLE_CONTRACTION
55	GOBP_REGULATION_OF_GROWTH_HORMONE_RECEPTOR_SIGNALING_PATHWAY	GOBP_HISTONE_H3_K36_DEMETHYLATION	de novo 7519	GOBP_REGULATION_OF_CELL_CYCLE	GOBP_REGULATION_OF_STORE_OPERATED_CALCIUM_ENTRY
56	GOBP_CYTOPLASMIC_TRANSLATIONAL_ELONGATION	GOBP_HISTONE_H4_K20_TRIMETHYLATION	GOBP_POSITIVE_REGULATION_OF_FIBROBLAST_GROWTH_FACTOR_RECEPTOR_SIGNALING_PATHWAY	GOBP_AROMATIC_AMINO_ACID_TRANSPORT	GOBP_CELLULAR_RESPONSE_TO_LEUCINE
57	GOBP_DETECTION_OF_OTHER_ORGANISM	GOBP_POSITIVE_REGULATION_OF_ERK1_AND_ERK2_CASCADE	GOBP_REGULATION_OF_CD8_POSITIVE_ALPHA_BETA_T_CELL_ACTIVATION	GOBP_REGULATION_OF_MRNA_POLYADENYLATION	GOBP_EPITHELIAL_MESENCHYMAL_CELL_SIGNALING
58	GOBP_ECTODERM_DEVELOPMENT	GOBP_SLEEP	GOBP_COMMON_PARTNER_SMAD_PROTEIN_PHOSPHORYLATION	GOBP_NEGATIVE_REGULATION_OF_GLIAL_CELL_APOPTOTIC_PROCESS	GOBP_N_ACETYLNEURAMINATE_CATABOLIC_PROCESS
59	GOBP_REGULATION_OF_PENILE_ERECTION	GOBP_GLUTAMATE_CATABOLIC_PROCESS	GOBP_POSITIVE_REGULATION_OF_ACTIVATION_OF_JANUS_KINASE_ACTIVITY	GOBP_METANEPHRIC_NEPHRON_TUBULE_MORPHOGENESIS	GOBP_CELLULAR_RESPONSE_TO_FLUID_SHEAR_STRESS
60	GOBP_NEGATIVE_REGULATION_OF_INTERLEUKIN_17_PRODUCTION	GOBP_CYSTEINE_CATABOLIC_PROCESS	GOBP_REGULATION_OF_STRESS_ACTIVATED_PROTEIN_KINASE_SIGNALING_CASCADE	de novo 7792	GOBP_NEUROTRANSMITTER_UPTAKE
61	GOBP_LACTATE_TRANSMEMBRANE_TRANSPORT	GOBP_AMELOGENESIS	GOBP_POSITIVE_REGULATION_OF_DNA_RECOMBINATION	GOBP_ASTROCYTE_CELL_MIGRATION	GOBP_MITOCHONDRIAL_ELECTRON_TRANSPORT_UBIQUINOL_TO_CYTOCHROME_C
62	GOBP_B_CELL_HOMEOSTASIS	GOBP_NEGATIVE_REGULATION_OF_AMINE_TRANSPORT	GOBP_PROTEIN_ACYLATION	GOBP_DNA_DEALKYLATION_INVOLVED_IN_DNA_REPAIR	GOBP_POSITIVE_REGULATION_OF_HYPERSENSITIVITY
63	GOBP_POSITIVE_REGULATION_OF_CALCIUM_ION_TRANSPORT	GOBP_ACTIVATION_OF_PHOSPHOLIPASE_D_ACTIVITY	GOBP_REGULATION_OF_COMPLEMENT_ACTIVATION_ALTERNATIVE_PATHWAY	GOBP_SENSORY_PERCEPTION_OF_SOUR_TASTE	GOBP_SUBSTRATE_INDEPENDENT_TELENCEPHALIC_TANGENTIAL_MIGRATION
64	GOBP_SEQUESTERING_OF_METAL_ION	GOBP_NEGATIVE_REGULATION_OF_T_CELL_MIGRATION	GOBP_RECEPTOR_DIFFUSION_TRAPPING	de novo 7655	GOBP_REGULATION_OF_VASCULAR_ASSOCIATED_SMOOTH_MUSCLE_CELL_DEDIFFERENTIATION
65	GOBP_SMOOTH_MUSCLE_CELL_APOPTOTIC_PROCESS	GOBP_MUCOSA_ASSOCIATED_LYMPHOID_TISSUE_DEVELOPMENT	GOBP_PROTEIN_LOCALIZATION_TO_CILIARY_TRANSITION_ZONE	GOBP_POSITIVE_REGULATION_OF_PENILE_ERECTION	GOBP_REGULATION_OF_NUCLEOTIDE_METABOLIC_PROCESS
66	GOBP_LEUKOTRIENE_BIOSYNTHETIC_PROCESS	GOBP_CERAMIDE_CATABOLIC_PROCESS	GOBP_REGULATION_OF_PROSTAGLANDIN_SECRETION	GOBP_DRUG_TRANSPORT	GOBP_PROSTHETIC_GROUP_METABOLIC_PROCESS
67	GOBP_NUCLEOBASE_TRANSPORT	GOBP_PHOSPHATIDYLSERINE_EXPOSURE_ON_APOPTOTIC_CELL_SURFACE	GOBP_TELOMERASE_RNA_LOCALIZATION	GOBP_HISTONE_H3_K4_DEMETHYLATION_TRIMETHYL_H3_K4_SPECIFIC	GOBP_OXIDATIVE_DEMETHYLATION
68	GOBP_ESTABLISHMENT_OF_EPITHELIAL_CELL_POLARITY	GOBP_METHIONINE_METABOLIC_PROCESS	GOBP_RETINA_VASCULATURE_MORPHOGENESIS_IN_CAMERA_TYPE_EYE	GOBP_POST_EMBRYONIC_ANIMAL_MORPHOGENESIS	GOBP_LUTEINIZING_HORMONE_SECRETION
69	GOBP_REGULATION_OF_MUSCLE_HYPERTROPHY	GOBP_CREATINE_METABOLIC_PROCESS	GOBP_NEGATIVE_REGULATION_OF_GRANULOCYTE_DIFFERENTIATION	GOBP_NEGATIVE_REGULATION_OF_INTERLEUKIN_1_ALPHA_PRODUCTION	de novo 7670
70	GOBP_GRANULOCYTE_COLONY_STIMULATING_FACTOR_PRODUCTION	GOBP_G2_DNA_DAMAGE_CHECKPOINT	GOBP_MONOACYLGLYCEROL_CATABOLIC_PROCESS	GOBP_RESPONSE_TO_FLUID_SHEAR_STRESS	GOBP_POSITIVE_REGULATION_OF_T_CELL_DIFFERENTIATION_IN_THYMUS
71	GOBP_ESCRT_COMPLEX_DISASSEMBLY	GOBP_REGULATION_OF_RESTING_MEMBRANE_POTENTIAL	GOBP_NEGATIVE_REGULATION_OF_PLASMINOGEN_ACTIVATION	GOBP_NEGATIVE_REGULATION_OF_FATTY_ACID_BETA_OXIDATION	GOBP_CHEMOREPULSION_OF_AXON
72	GOBP_NEGATIVE_REGULATION_OF_ENDOTHELIAL_CELL_DIFFERENTIATION	GOBP_NEGATIVE_REGULATION_OF_TRANSCRIPTION_FROM_RNA_POLYMERASE_II_PROMOTER_IN_RESPONSE_TO_STRESS	GOBP_ENDODERM_DEVELOPMENT	GOBP_RESPONSE_TO_WOUNDING	GOBP_REGULATION_OF_ACTIVATION_OF_JANUS_KINASE_ACTIVITY
73	GOBP_URETERIC_BUD_FORMATION	GOBP_EPITHELIAL_MESENCHYMAL_CELL_SIGNALING	GOBP_ANTIGEN_PROCESSING_AND_PRESENTATION_OF_LIPID_ANTIGEN_VIA_MHC_CLASS_IB	GOBP_NEGATIVE_REGULATION_OF_BIOSYNTHETIC_PROCESS	GOBP_REGULATION_OF_TOLL_LIKE_RECEPTOR_3_SIGNALING_PATHWAY
74	GOBP_NEGATIVE_REGULATION_OF_FIBROBLAST_GROWTH_FACTOR_PRODUCTION	GOBP_CARDIAC_MUSCLE_CELL_ACTION_POTENTIAL_INVOLVED_IN_CONTRACTION	GOBP_GLOMERULUS_VASCULATURE_MORPHOGENESIS	GOBP_INTERLEUKIN_27_MEDIATED_SIGNALING_PATHWAY	GOBP_NEGATIVE_REGULATION_OF_NITRIC_OXIDE_METABOLIC_PROCESS
75	GOBP_REGULATION_OF_FOREBRAIN_NEURON_DIFFERENTIATION	GOBP_RIGHTING_REFLEX	GOBP_NEGATIVE_REGULATION_OF_ADENYLATE_CYCLASE_ACTIVATING_G_PROTEIN_COUPLED_RECEPTOR_SIGNALING_PATHWAY	GOBP_PROTEIN_POLYGLUTAMYLATION	GOBP_NEGATIVE_REGULATION_OF_DEFENSE_RESPONSE_TO_BACTERIUM
76	GOBP_SENSORY_PERCEPTION_OF_TEMPERATURE_STIMULUS	GOBP_CELL_FATE_SPECIFICATION_INVOLVED_IN_PATTERN_SPECIFICATION	GOBP_POSITIVE_REGULATION_OF_DOPAMINE_SECRETION	GOBP_TYPE_2_IMMUNE_RESPONSE	GOBP_POST_EMBRYONIC_ANIMAL_MORPHOGENESIS
77	GOBP_CELLULAR_RESPONSE_TO_LIPOPROTEIN_PARTICLE_STIMULUS	GOBP_NEUTROPHIL_MEDIATED_KILLING_OF_SYMBIONT_CELL	GOBP_HYPEROSMOTIC_SALINITY_RESPONSE	GOBP_DEOXYRIBONUCLEOSIDE_METABOLIC_PROCESS	GOBP_AXIS_ELONGATION
78	GOBP_REGULATION_OF_RELAXATION_OF_CARDIAC_MUSCLE	GOBP_PYROPTOSIS	GOBP_NEURAL_CREST_CELL_MIGRATION_INVOLVED_IN_AUTONOMIC_NERVOUS_SYSTEM_DEVELOPMENT	GOBP_CELLULAR_RESPONSE_TO_HYDROPEROXIDE	GOBP_POSITIVE_REGULATION_OF_MEMORY_T_CELL_DIFFERENTIATION
79	GOBP_REGULATION_OF_EXECUTION_PHASE_OF_APOPTOSIS	GOBP_ENDOSOME_TRANSPORT_VIA_MULTIVESICULAR_BODY_SORTING_PATHWAY	GOBP_POSITIVE_REGULATION_OF_HIPPO_SIGNALING	GOBP_ADENYLATE_CYCLASE_INHIBITING_SEROTONIN_RECEPTOR_SIGNALING_PATHWAY	GOBP_BASE_EXCISION_REPAIR
80	GOBP_POSITIVE_REGULATION_OF_MEMBRANE_TUBULATION	GOBP_REGULATION_OF_ANDROGEN_RECEPTOR_SIGNALING_PATHWAY	GOBP_REGULATION_OF_THYROID_HORMONE_MEDIATED_SIGNALING_PATHWAY	GOBP_REGULATION_OF_ACTOMYOSIN_STRUCTURE_ORGANIZATION	GOBP_REGULATION_OF_METANEPHROS_DEVELOPMENT
81	GOBP_NEGATIVE_REGULATION_OF_CYTOSOLIC_CALCIUM_ION_CONCENTRATION	GOBP_REGULATION_OF_CARDIAC_MUSCLE_CELL_ACTION_POTENTIAL_INVOLVED_IN_REGULATION_OF_CONTRACTION	GOBP_REGULATION_OF_POSTSYNAPTIC_SPECIALIZATION_ASSEMBLY	GOBP_NEUROTRANSMITTER_CATABOLIC_PROCESS	GOBP_DETECTION_OF_TEMPERATURE_STIMULUS_INVOLVED_IN_SENSORY_PERCEPTION
82	GOBP_POSITIVE_REGULATION_OF_CORTICOTROPIN_SECRETION	GOBP_NEGATIVE_REGULATION_OF_CELL_PROLIFERATION_INVOLVED_IN_KIDNEY_DEVELOPMENT	GOBP_REGULATION_OF_ANION_CHANNEL_ACTIVITY	GOBP_REGULATION_OF_SYNAPTIC_VESICLE_RECYCLING	GOBP_NEGATIVE_REGULATION_OF_OSTEOBLAST_PROLIFERATION
83	GOBP_MAINTENANCE_OF_PRESYNAPTIC_ACTIVE_ZONE_STRUCTURE	GOBP_ESTABLISHMENT_OF_MEIOTIC_SPINDLE_LOCALIZATION	GOBP_REGULATION_OF_CENTROMERE_COMPLEX_ASSEMBLY	GOBP_POSITIVE_REGULATION_OF_PROTEIN_NEDDYLATION	GOBP_NOREPINEPHRINE_UPTAKE
84	GOBP_LUNG_GROWTH	GOBP_BRANCHIOMOTOR_NEURON_AXON_GUIDANCE	GOBP_TERPENOID_CATABOLIC_PROCESS	GOBP_POSITIVE_REGULATION_OF_STEROID_HORMONE_SECRETION	GOBP_METHIONINE_METABOLIC_PROCESS
85	GOBP_REGULATION_OF_B_CELL_ACTIVATION	GOBP_ENDOCARDIAL_CUSHION_DEVELOPMENT	GOBP_PEPTIDYL_LYSINE_ACETYLATION	GOBP_EPITHELIAL_MESENCHYMAL_CELL_SIGNALING	GOBP_POLYPHOSPHATE_METABOLIC_PROCESS
86	GOBP_NEGATIVE_REGULATION_OF_CLATHRIN_DEPENDENT_ENDOCYTOSIS	GOBP_NUCLEOSOME_POSITIONING	GOBP_MESENCHYMAL_STEM_CELL_PROLIFERATION	GOBP_GLOMERULAR_BASEMENT_MEMBRANE_DEVELOPMENT	GOBP_POSITIVE_REGULATION_OF_GASTRULATION
87	GOBP_RESPONSE_TO_ERYTHROPOIETIN	GOBP_APOPTOTIC_PROCESS_INVOLVED_IN_HEART_MORPHOGENESIS	GOBP_ESTABLISHMENT_OF_PIGMENT_GRANULE_LOCALIZATION	GOBP_NEGATIVE_REGULATION_OF_CHOLESTEROL_METABOLIC_PROCESS	GOBP_CALCIUM_MEDIATED_SIGNALING
88	GOBP_PROTON_TRANSMEMBRANE_TRANSPORT	GOBP_RIBONUCLEOSIDE_TRIPHOSPHATE_BIOSYNTHETIC_PROCESS	GOBP_RIBONUCLEOSIDE_TRIPHOSPHATE_METABOLIC_PROCESS	GOBP_POLYPHOSPHATE_CATABOLIC_PROCESS	GOBP_CEREBRAL_CORTEX_REGIONALIZATION
89	GOBP_PARTURITION	GOBP_NEGATIVE_REGULATION_OF_INTERLEUKIN_10_PRODUCTION	GOBP_POSITIVE_REGULATION_OF_RESPIRATORY_BURST	GOBP_NEGATIVE_REGULATION_OF_MAST_CELL_ACTIVATION_INVOLVED_IN_IMMUNE_RESPONSE	GOBP_CELLULAR_RESPONSE_TO_LEPTIN_STIMULUS
90	de novo 7871	GOBP_MITOCHONDRIAL_CALCIUM_ION_HOMEOSTASIS	GOBP_NEGATIVE_REGULATION_OF_SECONDARY_METABOLITE_BIOSYNTHETIC_PROCESS	GOBP_PROTEIN_DEMANNOSYLATION	GOBP_NEGATIVE_REGULATION_OF_T_HELPER_1_TYPE_IMMUNE_RESPONSE
91	GOBP_CDP_DIACYLGLYCEROL_BIOSYNTHETIC_PROCESS	GOBP_CELLULAR_RESPONSE_TO_LEPTIN_STIMULUS	GOBP_NEGATIVE_REGULATION_OF_CELL_PROLIFERATION_INVOLVED_IN_KIDNEY_DEVELOPMENT	GOBP_REGULATION_OF_BRANCHING_INVOLVED_IN_LUNG_MORPHOGENESIS	GOBP_REGULATION_OF_ALPHA_BETA_T_CELL_ACTIVATION
92	GOBP_REGULATION_OF_CHONDROCYTE_DIFFERENTIATION	GOBP_DETOXIFICATION_OF_NITROGEN_COMPOUND	GOBP_POSITIVE_REGULATION_OF_OLIGODENDROCYTE_DIFFERENTIATION	GOBP_OTOLITH_DEVELOPMENT	GOBP_PROTEIN_LOCALIZATION_TO_CELL_CORTEX
93	GOBP_REGULATION_OF_T_CELL_COSTIMULATION	GOBP_MODULATION_BY_SYMBIONT_OF_HOST_PROGRAMMED_CELL_DEATH	GOBP_EPITHELIAL_STRUCTURE_MAINTENANCE	GOBP_NEGATIVE_REGULATION_OF_INTERLEUKIN_1_MEDIATED_SIGNALING_PATHWAY	GOBP_LUNG_GROWTH
94	GOBP_POSITIVE_REGULATION_OF_COMPLEMENT_ACTIVATION	GOBP_EPITHELIAL_CELL_DIFFERENTIATION_INVOLVED_IN_PROSTATE_GLAND_DEVELOPMENT	GOBP_GENITALIA_DEVELOPMENT	GOBP_AROMATIC_AMINO_ACID_TRANSPORT	GOBP_MONOACYLGLYCEROL_CATABOLIC_PROCESS
95	GOBP_ISOPRENOID_CATABOLIC_PROCESS	GOBP_BONE_DEVELOPMENT	GOBP_LIPOPHAGY	GOBP_NEGATIVE_REGULATION_OF_T_HELPER_17_TYPE_IMMUNE_RESPONSE	GOBP_REGULATION_OF_ACTION_POTENTIAL
96	GOBP_RESPONSE_TO_ANGIOTENSIN	GOBP_CHROMOSOME_ATTACHMENT_TO_THE_NUCLEAR_ENVELOPE	GOBP_POSITIVE_REGULATION_OF_MEGAKARYOCYTE_DIFFERENTIATION	GOBP_CELLULAR_HYPOTONIC_RESPONSE	GOBP_TELOMERASE_HOLOENZYME_COMPLEX_ASSEMBLY
97	GOBP_REGULATION_OF_CHROMOSOME_ORGANIZATION	GOBP_REGULATION_OF_SNRNA_TRANSCRIPTION_BY_RNA_POLYMERASE_II	GOBP_AMINOPHOSPHOLIPID_TRANSLOCATION	GOBP_CHAPERONE_MEDIATED_PROTEIN_FOLDING	GOBP_POSITIVE_REGULATION_OF_CHOLESTEROL_METABOLIC_PROCESS
98	GOBP_REGULATION_OF_PROTEIN_POLYUBIQUITINATION	GOBP_SMOOTH_MUSCLE_ADAPTATION	GOBP_MHC_PROTEIN_COMPLEX_ASSEMBLY	GOBP_TRANSLATIONAL_READTHROUGH	GOBP_NEGATIVE_REGULATION_OF_MAST_CELL_ACTIVATION_INVOLVED_IN_IMMUNE_RESPONSE
99	GOBP_NEGATIVE_REGULATION_OF_SECONDARY_METABOLITE_BIOSYNTHETIC_PROCESS	GOBP_NEGATIVE_REGULATION_OF_DEFENSE_RESPONSE_TO_BACTERIUM	GOBP_RETINAL_PIGMENT_EPITHELIUM_DEVELOPMENT	GOBP_RNA_METHYLATION	GOBP_MULTICELLULAR_ORGANISM_AGING

## Sheet: MDD_alpha
Topic	Top1	Top2	Top3	Top4	Top5
0	GOBP_TAURINE_TRANSPORT	GOBP_HAIR_CELL_DIFFERENTIATION	GOBP_NERVE_DEVELOPMENT	GOBP_POSITIVE_REGULATION_OF_CELL_PROLIFERATION_INVOLVED_IN_HEART_MORPHOGENESIS	GOBP_PHENYLPROPANOID_METABOLIC_PROCESS
1	GOBP_MICROGLIAL_CELL_MIGRATION	GOBP_NEGATIVE_REGULATION_OF_CELL_GROWTH	GOBP_ORGANIC_HYDROXY_COMPOUND_CATABOLIC_PROCESS	GOBP_TISSUE_HOMEOSTASIS	GOBP_DNA_LIGATION_INVOLVED_IN_DNA_REPAIR
2	GOBP_REGULATION_OF_MICROVILLUS_ASSEMBLY	GOBP_NEGATIVE_REGULATION_OF_ADENYLATE_CYCLASE_ACTIVATING_G_PROTEIN_COUPLED_RECEPTOR_SIGNALING_PATHWAY	GOBP_PEPTIDYL_LYSINE_HYDROXYLATION	GOBP_NEGATIVE_REGULATION_OF_CALCIUM_ION_TRANSMEMBRANE_TRANSPORT	GOBP_POSITIVE_REGULATION_OF_APOPTOTIC_PROCESS_INVOLVED_IN_DEVELOPMENT
3	GOBP_RESPONSE_TO_GONADOTROPIN	GOBP_SLEEP	GOBP_INTESTINAL_EPITHELIAL_CELL_DIFFERENTIATION	GOBP_RETINAL_CONE_CELL_DIFFERENTIATION	GOBP_L_METHIONINE_SALVAGE_FROM_METHYLTHIOADENOSINE
4	GOBP_MONOCYTE_DIFFERENTIATION	GOBP_REGULATION_OF_VASOCONSTRICTION	GOBP_ARGININE_METABOLIC_PROCESS	GOBP_POSITIVE_REGULATION_OF_TYPE_I_INTERFERON_PRODUCTION	GOBP_POSITIVE_REGULATION_OF_MITOCHONDRION_ORGANIZATION
5	GOBP_PURINE_DEOXYRIBONUCLEOTIDE_METABOLIC_PROCESS	GOBP_POSITIVE_REGULATION_OF_T_CELL_APOPTOTIC_PROCESS	GOBP_RESPONSE_TO_CAMPTOTHECIN	GOBP_VIRAL_BUDDING	GOBP_DOUBLE_STRAND_BREAK_REPAIR_VIA_SINGLE_STRAND_ANNEALING
6	GOBP_POSITIVE_REGULATION_OF_PROTEIN_LOCALIZATION_TO_CELL_SURFACE	GOBP_SIGNAL_PEPTIDE_PROCESSING	GOBP_LYSINE_METABOLIC_PROCESS	GOBP_REGULATION_OF_NEUROTROPHIN_TRK_RECEPTOR_SIGNALING_PATHWAY	GOBP_EPINEPHRINE_TRANSPORT
7	GOBP_TRIGLYCERIDE_BIOSYNTHETIC_PROCESS	GOBP_REGULATION_OF_GLUCOSE_METABOLIC_PROCESS	GOBP_NEGATIVE_REGULATION_OF_CELL_DEATH	GOBP_REGULATION_OF_BRANCHING_MORPHOGENESIS_OF_A_NERVE	de novo 7733
8	GOBP_POSITIVE_REGULATION_OF_PROTEIN_SERINE_THREONINE_KINASE_ACTIVITY	GOBP_NEGATIVE_REGULATION_OF_CATALYTIC_ACTIVITY	GOBP_REGULATION_OF_NEUROMUSCULAR_JUNCTION_DEVELOPMENT	GOBP_REGULATION_OF_PANCREATIC_JUICE_SECRETION	GOBP_REGULATION_OF_GRANULOCYTE_CHEMOTAXIS
9	GOBP_RESPONSE_TO_AXON_INJURY	GOBP_NEGATIVE_REGULATION_OF_PHOSPHORUS_METABOLIC_PROCESS	GOBP_POSITIVE_REGULATION_OF_SMALL_GTPASE_MEDIATED_SIGNAL_TRANSDUCTION	GOBP_POSITIVE_REGULATION_OF_TOR_SIGNALING	GOBP_INTERLEUKIN_35_MEDIATED_SIGNALING_PATHWAY
10	GOBP_PHENOTYPIC_SWITCHING	GOBP_REGULATION_OF_SYNAPTIC_TRANSMISSION_GLUTAMATERGIC	GOBP_REGULATION_OF_PRESYNAPTIC_MEMBRANE_POTENTIAL	GOBP_REGULATION_OF_SUPEROXIDE_DISMUTASE_ACTIVITY	GOBP_DNA_PACKAGING
11	GOBP_RIBOSOMAL_SMALL_SUBUNIT_EXPORT_FROM_NUCLEUS	GOBP_SCLEROTOME_DEVELOPMENT	GOBP_ENDOTHELIAL_CELL_MIGRATION	GOBP_GDP_METABOLIC_PROCESS	GOBP_MEMBRANE_BIOGENESIS
12	GOBP_LOW_DENSITY_LIPOPROTEIN_RECEPTOR_PARTICLE_METABOLIC_PROCESS	GOBP_NEUROTRANSMITTER_GATED_ION_CHANNEL_CLUSTERING	GOBP_DOPAMINE_BIOSYNTHETIC_PROCESS	GOBP_REPRODUCTIVE_BEHAVIOR	GOBP_ATRIAL_SEPTUM_MORPHOGENESIS
13	GOBP_TELENCEPHALON_REGIONALIZATION	GOBP_REGULATION_OF_MACROPHAGE_FUSION	GOBP_POSITIVE_REGULATION_OF_CELL_SIZE	GOBP_REGULATION_OF_CELL_DIVISION	GOBP_COLLATERAL_SPROUTING
14	GOBP_POLYAMINE_METABOLIC_PROCESS	GOBP_REGULATION_OF_GLUCOCORTICOID_RECEPTOR_SIGNALING_PATHWAY	GOBP_MAINTENANCE_OF_SISTER_CHROMATID_COHESION	GOBP_REGULATION_OF_CELLULAR_RESPONSE_TO_HEAT	GOBP_NEGATIVE_REGULATION_OF_EXECUTION_PHASE_OF_APOPTOSIS
15	de novo 7711	GOBP_MITOTIC_CELL_CYCLE	GOBP_CLEAVAGE_FURROW_FORMATION	GOBP_POSITIVE_REGULATION_OF_TRANSCRIPTION_INITIATION_FROM_RNA_POLYMERASE_II_PROMOTER	de novo 7507
16	GOBP_ANION_TRANSMEMBRANE_TRANSPORT	GOBP_POSITIVE_REGULATION_OF_EXTRINSIC_APOPTOTIC_SIGNALING_PATHWAY_VIA_DEATH_DOMAIN_RECEPTORS	GOBP_RESPONSE_TO_ACTIVITY	GOBP_CELLULAR_RESPONSE_TO_NITROGEN_COMPOUND	GOBP_POSITIVE_REGULATION_OF_CYTOKINE_PRODUCTION_INVOLVED_IN_IMMUNE_RESPONSE
17	GOBP_NEGATIVE_REGULATION_OF_BLOOD_CIRCULATION	GOBP_EMBRYONIC_SKELETAL_JOINT_MORPHOGENESIS	GOBP_NEGATIVE_REGULATION_OF_PROTEIN_KINASE_ACTIVITY_BY_REGULATION_OF_PROTEIN_PHOSPHORYLATION	GOBP_REGULATION_OF_FC_RECEPTOR_MEDIATED_STIMULATORY_SIGNALING_PATHWAY	GOBP_DNA_METHYLATION_INVOLVED_IN_GAMETE_GENERATION
18	GOBP_NEGATIVE_REGULATION_OF_VASCULAR_ENDOTHELIAL_GROWTH_FACTOR_PRODUCTION	GOBP_AMYLOID_PRECURSOR_PROTEIN_CATABOLIC_PROCESS	GOBP_PROTEIN_LOCALIZATION_TO_AXON	GOBP_FEMALE_SEX_DIFFERENTIATION	GOBP_LUNG_MORPHOGENESIS
19	GOBP_POSITIVE_REGULATION_OF_STEM_CELL_DIFFERENTIATION	GOBP_ETHANOLAMINE_CONTAINING_COMPOUND_METABOLIC_PROCESS	GOBP_NUCLEOBASE_METABOLIC_PROCESS	GOBP_SPERM_CAPACITATION	GOBP_DISTAL_TUBULE_DEVELOPMENT
20	GOBP_VITAMIN_TRANSPORT	GOBP_ROSTROCAUDAL_NEURAL_TUBE_PATTERNING	GOBP_SECONDARY_METABOLITE_BIOSYNTHETIC_PROCESS	GOBP_EXTRACELLULAR_EXOSOME_ASSEMBLY	GOBP_TRANSFORMING_GROWTH_FACTOR_BETA3_PRODUCTION
21	GOBP_DIRECT_OSSIFICATION	GOBP_REGULATION_OF_ORGANIC_ACID_TRANSPORT	GOBP_REGULATION_OF_INTRINSIC_APOPTOTIC_SIGNALING_PATHWAY_BY_P53_CLASS_MEDIATOR	GOBP_ENTERIC_NERVOUS_SYSTEM_DEVELOPMENT	GOBP_POSITIVE_REGULATION_OF_TYROSINE_PHOSPHORYLATION_OF_STAT_PROTEIN
22	GOBP_RESPONSE_TO_AMPHETAMINE	GOBP_REGULATION_OF_ALKALINE_PHOSPHATASE_ACTIVITY	GOBP_PHOSPHOLIPID_EFFLUX	GOBP_NEURON_FATE_DETERMINATION	GOBP_CEREBELLAR_PURKINJE_CELL_LAYER_DEVELOPMENT
23	GOBP_ORGANELLE_LOCALIZATION	GOBP_POSITIVE_REGULATION_OF_RELEASE_OF_CYTOCHROME_C_FROM_MITOCHONDRIA	GOBP_BASEMENT_MEMBRANE_ASSEMBLY	GOBP_XENOPHAGY	GOBP_MAST_CELL_MIGRATION
24	GOBP_ENDOPLASMIC_RETICULUM_TO_CYTOSOL_TRANSPORT	GOBP_REGULATION_OF_CELL_PROJECTION_ASSEMBLY	GOBP_OLIGOSACCHARIDE_CATABOLIC_PROCESS	GOBP_TOR_SIGNALING	GOBP_PROTEIN_SUMOYLATION
25	GOBP_POSITIVE_REGULATION_OF_NECROPTOTIC_PROCESS	GOBP_BENZENE_CONTAINING_COMPOUND_METABOLIC_PROCESS	GOBP_KIDNEY_EPITHELIUM_DEVELOPMENT	GOBP_C21_STEROID_HORMONE_BIOSYNTHETIC_PROCESS	GOBP_NEGATIVE_REGULATION_OF_RYANODINE_SENSITIVE_CALCIUM_RELEASE_CHANNEL_ACTIVITY
26	GOBP_CHYLOMICRON_REMODELING	de novo 7647	GOBP_REGULATION_OF_ASTROCYTE_DIFFERENTIATION	GOBP_ASPARTATE_FAMILY_AMINO_ACID_METABOLIC_PROCESS	GOBP_POSITIVE_REGULATION_OF_SEQUESTERING_OF_TRIGLYCERIDE
27	GOBP_REGULATION_OF_NEURONAL_ACTION_POTENTIAL	GOBP_REGULATION_OF_LYMPHOCYTE_APOPTOTIC_PROCESS	GOBP_POSITIVE_REGULATION_OF_CELLULAR_AMINE_METABOLIC_PROCESS	GOBP_CEREBELLAR_CORTEX_DEVELOPMENT	GOBP_POSITIVE_REGULATION_OF_MITOPHAGY_IN_RESPONSE_TO_MITOCHONDRIAL_DEPOLARIZATION
28	GOBP_BLOOD_VESSEL_REMODELING	GOBP_NEGATIVE_REGULATION_OF_VIRAL_RELEASE_FROM_HOST_CELL	GOBP_CLATHRIN_COAT_ASSEMBLY	GOBP_PEPTIDYL_LYSINE_ACETYLATION	GOBP_2FE_2S_CLUSTER_ASSEMBLY
29	GOBP_REGULATION_OF_CHROMATIN_SILENCING	GOBP_SEQUESTERING_OF_IRON_ION	GOBP_POSITIVE_REGULATION_OF_SPINDLE_CHECKPOINT	GOBP_REGULATION_OF_MITOCHONDRIAL_ELECTRON_TRANSPORT_NADH_TO_UBIQUINONE	GOBP_MALATE_METABOLIC_PROCESS
30	GOBP_ARACHIDONIC_ACID_METABOLIC_PROCESS	GOBP_POSITIVE_REGULATION_OF_PROTEIN_LOCALIZATION_TO_NUCLEUS	GOBP_MITOTIC_DNA_INTEGRITY_CHECKPOINT	GOBP_MACROPHAGE_ACTIVATION_INVOLVED_IN_IMMUNE_RESPONSE	GOBP_DENDRITE_ARBORIZATION
31	GOBP_NEGATIVE_REGULATION_OF_DNA_REPAIR	GOBP_POSITIVE_REGULATION_OF_OLIGODENDROCYTE_DIFFERENTIATION	GOBP_REGULATION_OF_SUPRAMOLECULAR_FIBER_ORGANIZATION	GOBP_ANIMAL_ORGAN_FORMATION	GOBP_STRAND_INVASION
32	GOBP_ATP_TRANSPORT	GOBP_TRANSLOCATION_OF_MOLECULES_INTO_HOST	GOBP_RECEPTOR_CLUSTERING	GOBP_HISTAMINE_PRODUCTION_INVOLVED_IN_INFLAMMATORY_RESPONSE	GOBP_CARDIAC_VENTRICLE_MORPHOGENESIS
33	GOBP_DOSAGE_COMPENSATION	GOBP_REGULATION_OF_RYANODINE_SENSITIVE_CALCIUM_RELEASE_CHANNEL_ACTIVITY	GOBP_CELLULAR_RESPONSE_TO_STARVATION	GOBP_PROTEIN_PHOSPHOPANTETHEINYLATION	GOBP_TOXIN_METABOLIC_PROCESS
34	GOBP_REGULATION_OF_CIRCADIAN_RHYTHM	GOBP_DEFENSE_RESPONSE_TO_BACTERIUM	GOBP_NADH_DEHYDROGENASE_COMPLEX_ASSEMBLY	GOBP_MUSCLE_ORGAN_DEVELOPMENT	GOBP_PROTEIN_GERANYLGERANYLATION
35	GOBP_FRUCTOSE_6_PHOSPHATE_METABOLIC_PROCESS	GOBP_POSITIVE_REGULATION_OF_GONAD_DEVELOPMENT	GOBP_MAINTENANCE_OF_SYNAPSE_STRUCTURE	GOBP_NEGATIVE_REGULATION_OF_AUTOPHAGY	GOBP_TROPHOBLAST_GIANT_CELL_DIFFERENTIATION
36	GOBP_NOTCH_RECEPTOR_PROCESSING	GOBP_MICROTUBULE_ANCHORING_AT_CENTROSOME	GOBP_MOTILE_CILIUM_ASSEMBLY	GOBP_SYNAPTIC_VESICLE_TRANSPORT	GOBP_CELLULAR_RESPONSE_TO_AMYLOID_BETA
37	GOBP_CALCIUM_ION_REGULATED_EXOCYTOSIS	GOBP_SODIUM_ION_TRANSMEMBRANE_TRANSPORT	GOBP_AUDITORY_RECEPTOR_CELL_FATE_COMMITMENT	GOBP_NEGATIVE_REGULATION_OF_INFLAMMATORY_RESPONSE_TO_ANTIGENIC_STIMULUS	GOBP_RESPONSE_TO_SALT_STRESS
38	GOBP_DNA_LIGATION	GOBP_POSITIVE_REGULATION_OF_PLATELET_DERIVED_GROWTH_FACTOR_RECEPTOR_SIGNALING_PATHWAY	GOBP_POSITIVE_REGULATION_OF_ERAD_PATHWAY	GOBP_GLYCOLIPID_TRANSPORT	GOBP_TOLL_LIKE_RECEPTOR_7_SIGNALING_PATHWAY
39	GOBP_NEGATIVE_REGULATION_OF_DNA_TEMPLATED_TRANSCRIPTION_INITIATION	GOBP_OLFACTORY_BULB_INTERNEURON_DIFFERENTIATION	GOBP_BONE_DEVELOPMENT	GOBP_POSITIVE_REGULATION_OF_HORMONE_METABOLIC_PROCESS	GOBP_NEGATIVE_REGULATION_OF_CARDIOCYTE_DIFFERENTIATION
40	GOBP_PIGMENT_ACCUMULATION	GOBP_HISTONE_H2A_K119_MONOUBIQUITINATION	GOBP_VIRAL_TRANSLATION	GOBP_REGULATION_OF_MYOBLAST_PROLIFERATION	GOBP_MAINTENANCE_OF_DNA_REPEAT_ELEMENTS
41	GOBP_HYDROGEN_SULFIDE_METABOLIC_PROCESS	GOBP_NUCLEOTIDE_TRANSMEMBRANE_TRANSPORT	GOBP_NEGATIVE_REGULATION_OF_INTRACELLULAR_STEROID_HORMONE_RECEPTOR_SIGNALING_PATHWAY	GOBP_HYPEROSMOTIC_RESPONSE	GOBP_OLIGODENDROCYTE_PROGENITOR_PROLIFERATION
42	de novo 7629	GOBP_REGULATION_OF_DNA_REPAIR	GOBP_PEPTIDYL_METHIONINE_MODIFICATION	GOBP_CHEMOKINE_PRODUCTION	GOBP_NEPHRON_EPITHELIUM_DEVELOPMENT
43	GOBP_MDA_5_SIGNALING_PATHWAY	GOBP_DNA_STRAND_ELONGATION_INVOLVED_IN_DNA_REPLICATION	GOBP_NEGATIVE_REGULATION_OF_OXIDOREDUCTASE_ACTIVITY	GOBP_DENDRITIC_CELL_CHEMOTAXIS	GOBP_TELENCEPHALON_GLIAL_CELL_MIGRATION
44	GOBP_ANTIMICROBIAL_HUMORAL_IMMUNE_RESPONSE_MEDIATED_BY_ANTIMICROBIAL_PEPTIDE	GOBP_MALE_SEX_DIFFERENTIATION	GOBP_NEGATIVE_REGULATION_OF_TRANSMEMBRANE_TRANSPORT	GOBP_DRUG_CATABOLIC_PROCESS	GOBP_NOREPINEPHRINE_TRANSPORT
45	GOBP_REGULATION_OF_GLUCOCORTICOID_RECEPTOR_SIGNALING_PATHWAY	GOBP_NEURON_FATE_COMMITMENT	GOBP_REGULATION_OF_ACROSOME_REACTION	GOBP_EPITHELIAL_MESENCHYMAL_CELL_SIGNALING	GOBP_REGULATION_OF_GAMMA_DELTA_T_CELL_DIFFERENTIATION
46	GOBP_POSITIVE_REGULATION_OF_GLYCOLYTIC_PROCESS	GOBP_IRIS_MORPHOGENESIS	GOBP_MATURATION_OF_5_8S_RRNA	GOBP_LIPID_GLYCOSYLATION	GOBP_POSITIVE_REGULATION_OF_NATURAL_KILLER_CELL_MEDIATED_CYTOTOXICITY
47	GOBP_REGULATION_OF_CLATHRIN_DEPENDENT_ENDOCYTOSIS	GOBP_FUCOSYLATION	GOBP_NEGATIVE_REGULATION_OF_CELL_PROJECTION_ORGANIZATION	GOBP_CYTOCHROME_COMPLEX_ASSEMBLY	GOBP_APOPTOTIC_DNA_FRAGMENTATION
48	GOBP_POLYPHOSPHATE_CATABOLIC_PROCESS	GOBP_BRAIN_DERIVED_NEUROTROPHIC_FACTOR_RECEPTOR_SIGNALING_PATHWAY	GOBP_DEATH_INDUCING_SIGNALING_COMPLEX_ASSEMBLY	GOBP_RESPIRATORY_BURST	GOBP_REGULATION_OF_CELL_COMMUNICATION_BY_ELECTRICAL_COUPLING_INVOLVED_IN_CARDIAC_CONDUCTION
49	GOBP_TRANSPOSITION	GOBP_RELAXATION_OF_MUSCLE	GOBP_ENDOPLASMIC_RETICULUM_TUBULAR_NETWORK_ORGANIZATION	GOBP_EXTRACELLULAR_VESICLE_BIOGENESIS	GOBP_REGULATION_OF_CELL_KILLING
50	GOBP_UBIQUITIN_DEPENDENT_PROTEIN_CATABOLIC_PROCESS_VIA_THE_MULTIVESICULAR_BODY_SORTING_PATHWAY	GOBP_TRANSLATIONAL_READTHROUGH	GOBP_POSITIVE_REGULATION_OF_RESPONSE_TO_OXIDATIVE_STRESS	GOBP_DENDRITE_SELF_AVOIDANCE	GOBP_FOREBRAIN_GENERATION_OF_NEURONS
51	GOBP_NEGATIVE_REGULATION_OF_OXIDATIVE_STRESS_INDUCED_NEURON_DEATH	GOBP_POSITIVE_REGULATION_OF_MITOCHONDRIAL_FISSION	GOBP_LEUKOCYTE_ADHESION_TO_VASCULAR_ENDOTHELIAL_CELL	GOBP_REGULATION_OF_NERVOUS_SYSTEM_DEVELOPMENT	GOBP_ADENYLATE_CYCLASE_INHIBITING_G_PROTEIN_COUPLED_RECEPTOR_SIGNALING_PATHWAY
52	GOBP_POSITIVE_REGULATION_OF_URINE_VOLUME	GOBP_REGULATION_OF_NEURAL_PRECURSOR_CELL_PROLIFERATION	GOBP_REGULATION_OF_PHOSPHATE_TRANSPORT	GOBP_POSITIVE_REGULATION_OF_MAP_KINASE_ACTIVITY	GOBP_NEGATIVE_REGULATION_OF_STEROL_TRANSPORT
53	GOBP_DITERPENOID_BIOSYNTHETIC_PROCESS	GOBP_POSITIVE_REGULATION_OF_PROSTAGLANDIN_BIOSYNTHETIC_PROCESS	GOBP_CYCLIC_NUCLEOTIDE_CATABOLIC_PROCESS	GOBP_REGULATION_OF_PROTEIN_LOCALIZATION_TO_CELL_PERIPHERY	GOBP_REGULATION_OF_MEMBRANE_PERMEABILITY
54	GOBP_POSITIVE_REGULATION_OF_PEPTIDYL_TYROSINE_PHOSPHORYLATION	GOBP_NEUROTRANSMITTER_SECRETION	GOBP_CENTROSOME_SEPARATION	GOBP_LEUKOCYTE_APOPTOTIC_PROCESS	GOBP_ORGANIC_ACID_TRANSPORT
55	GOBP_HINDLIMB_MORPHOGENESIS	GOBP_MULTI_ORGANISM_MEMBRANE_ORGANIZATION	GOBP_RETINAL_PIGMENT_EPITHELIUM_DEVELOPMENT	GOBP_CELLULAR_RESPONSE_TO_DNA_DAMAGE_STIMULUS	GOBP_ATRIAL_CARDIAC_MUSCLE_TISSUE_MORPHOGENESIS
56	GOBP_POSITIVE_REGULATION_OF_LYMPHOCYTE_MIGRATION	GOBP_CARDIAC_CELL_DEVELOPMENT	GOBP_NEGATIVE_REGULATION_OF_LEUKOCYTE_ADHESION_TO_VASCULAR_ENDOTHELIAL_CELL	GOBP_NEGATIVE_REGULATION_OF_TYPE_I_INTERFERON_PRODUCTION	GOBP_NEPHRON_TUBULE_EPITHELIAL_CELL_DIFFERENTIATION
57	GOBP_RENAL_SYSTEM_PROCESS	GOBP_REGULATION_OF_IMMUNE_SYSTEM_PROCESS	GOBP_POSITIVE_REGULATION_OF_NUCLEOCYTOPLASMIC_TRANSPORT	GOBP_POSITIVE_REGULATION_OF_TRANSCRIPTION_REGULATORY_REGION_DNA_BINDING	GOBP_INTRACELLULAR_PROTEIN_TRANSPORT
58	GOBP_LUTEOLYSIS	GOBP_POSITIVE_REGULATION_OF_ACROSOME_REACTION	GOBP_REGULATION_OF_DNA_DIRECTED_DNA_POLYMERASE_ACTIVITY	GOBP_SIGNALING_RECEPTOR_LIGAND_PRECURSOR_PROCESSING	GOBP_TELOMERE_MAINTENANCE_VIA_RECOMBINATION
59	GOBP_NEGATIVE_REGULATION_OF_SYNAPTIC_TRANSMISSION_GLUTAMATERGIC	GOBP_RECEPTOR_LOCALIZATION_TO_SYNAPSE	GOBP_POSITIVE_REGULATION_OF_DNA_METHYLATION_DEPENDENT_HETEROCHROMATIN_ASSEMBLY	GOBP_LYMPH_NODE_DEVELOPMENT	GOBP_REGULATION_OF_NATURAL_KILLER_CELL_CHEMOTAXIS
60	GOBP_NEGATIVE_REGULATION_OF_RESPONSE_TO_INTERFERON_GAMMA	GOBP_MULTI_ORGANISM_LOCALIZATION	GOBP_REGULATION_OF_PROTEIN_TARGETING_TO_MITOCHONDRION	GOBP_APICAL_JUNCTION_ASSEMBLY	GOBP_DRUG_METABOLIC_PROCESS
61	GOBP_HISTONE_H3_K27_DEMETHYLATION	GOBP_NECROTIC_CELL_DEATH	GOBP_PH_ELEVATION	GOBP_REGULATION_OF_SIGNAL_TRANSDUCTION_BY_P53_CLASS_MEDIATOR	GOBP_POSITIVE_REGULATION_OF_MRNA_3_END_PROCESSING
62	GOBP_INTERCELLULAR_TRANSPORT	GOBP_FATTY_ACID_DERIVATIVE_CATABOLIC_PROCESS	GOBP_CORTICOSTERONE_SECRETION	GOBP_NEGATIVE_REGULATION_OF_ESTABLISHMENT_OF_PROTEIN_LOCALIZATION_TO_MITOCHONDRION	GOBP_POSITIVE_REGULATION_OF_LIPID_LOCALIZATION
63	GOBP_POSITIVE_REGULATION_OF_TOLL_LIKE_RECEPTOR_9_SIGNALING_PATHWAY	GOBP_REGULATION_OF_AEROBIC_RESPIRATION	GOBP_PORE_COMPLEX_ASSEMBLY	GOBP_GLOMERULAR_EPITHELIAL_CELL_DIFFERENTIATION	GOBP_ESTABLISHMENT_OF_PROTEIN_LOCALIZATION_TO_CHROMOSOME
64	GOBP_XENOBIOTIC_DETOXIFICATION_BY_TRANSMEMBRANE_EXPORT_ACROSS_THE_PLASMA_MEMBRANE	GOBP_NEUROTRANSMITTER_METABOLIC_PROCESS	GOBP_INTRINSIC_APOPTOTIC_SIGNALING_PATHWAY_IN_RESPONSE_TO_HYDROGEN_PEROXIDE	GOBP_REGULATION_OF_TRIGLYCERIDE_METABOLIC_PROCESS	GOBP_REGULATION_OF_CELLULAR_RESPONSE_TO_INSULIN_STIMULUS
65	GOBP_NEGATIVE_REGULATION_OF_HYDROLASE_ACTIVITY	GOBP_POSITIVE_REGULATION_OF_BONE_RESORPTION	GOBP_RHO_PROTEIN_SIGNAL_TRANSDUCTION	GOBP_ANGIOTENSIN_ACTIVATED_SIGNALING_PATHWAY	GOBP_REGULATION_OF_APOPTOTIC_DNA_FRAGMENTATION
66	GOBP_NEGATIVE_REGULATION_OF_ACTIN_FILAMENT_BUNDLE_ASSEMBLY	GOBP_HEMIDESMOSOME_ASSEMBLY	GOBP_NEGATIVE_REGULATION_OF_ATPASE_ACTIVITY	GOBP_NEGATIVE_REGULATION_OF_CD4_POSITIVE_ALPHA_BETA_T_CELL_PROLIFERATION	GOBP_PHOSPHOLIPID_BIOSYNTHETIC_PROCESS
67	GOBP_DNA_REPLICATION_INDEPENDENT_NUCLEOSOME_ORGANIZATION	GOBP_PROTEIN_LOCALIZATION_TO_MEMBRANE	GOBP_NEGATIVE_REGULATION_OF_INCLUSION_BODY_ASSEMBLY	GOBP_POSITIVE_REGULATION_OF_INTERLEUKIN_17_PRODUCTION	GOBP_HISTONE_H4_K5_ACETYLATION
68	GOBP_EPIDERMAL_CELL_DIFFERENTIATION	GOBP_NEGATIVE_REGULATION_OF_BONE_RESORPTION	GOBP_EYE_PHOTORECEPTOR_CELL_DIFFERENTIATION	GOBP_TRNA_5_END_PROCESSING	GOBP_RESPONSE_TO_NUTRIENT
69	GOBP_REGULATION_OF_INFLAMMATORY_RESPONSE_TO_WOUNDING	GOBP_REGULATION_OF_B_CELL_APOPTOTIC_PROCESS	GOBP_PEPTIDYL_LYSINE_MODIFICATION	GOBP_METANEPHRIC_MESENCHYME_DEVELOPMENT	GOBP_PANCREATIC_JUICE_SECRETION
70	GOBP_ANTIGEN_PROCESSING_AND_PRESENTATION_OF_LIPID_ANTIGEN_VIA_MHC_CLASS_IB	GOBP_SISTER_CHROMATID_COHESION	GOBP_RESPONSE_TO_REACTIVE_OXYGEN_SPECIES	GOBP_NEUTROPHIL_MEDIATED_CYTOTOXICITY	GOBP_REGULATION_OF_GTPASE_ACTIVITY
71	GOBP_REGULATION_OF_CARDIAC_MUSCLE_CELL_MEMBRANE_REPOLARIZATION	GOBP_NEGATIVE_REGULATION_OF_CYCLIC_NUCLEOTIDE_PHOSPHODIESTERASE_ACTIVITY	GOBP_EMBRYONIC_DIGESTIVE_TRACT_MORPHOGENESIS	GOBP_POSITIVE_REGULATION_OF_INHIBITORY_POSTSYNAPTIC_POTENTIAL	GOBP_ALPHA_AMINO_ACID_METABOLIC_PROCESS
72	GOBP_CYCLIC_NUCLEOTIDE_MEDIATED_SIGNALING	GOBP_RESPONSE_TO_MONOSACCHARIDE	GOBP_NEGATIVE_REGULATION_OF_EPITHELIAL_CELL_PROLIFERATION	GOBP_POSITIVE_REGULATION_OF_GUANYLATE_CYCLASE_ACTIVITY	GOBP_POSITIVE_REGULATION_OF_LEUKOCYTE_ADHESION_TO_VASCULAR_ENDOTHELIAL_CELL
73	GOBP_MEMBRANE_INVAGINATION	GOBP_ACTIN_FILAMENT_SEVERING	GOBP_REGULATION_OF_CILIUM_BEAT_FREQUENCY	GOBP_REGULATION_OF_ENDOSOME_TO_PLASMA_MEMBRANE_PROTEIN_TRANSPORT	GOBP_REGULATION_OF_PLATELET_DERIVED_GROWTH_FACTOR_RECEPTOR_SIGNALING_PATHWAY
74	GOBP_CHROMATIN_REMODELING	GOBP_CYTOPLASMIC_TRANSLATIONAL_ELONGATION	GOBP_ESTABLISHMENT_OF_PROTEIN_LOCALIZATION_TO_MITOCHONDRIAL_MEMBRANE	GOBP_POSITIVE_REGULATION_OF_SYNAPTIC_PLASTICITY	GOBP_REGULATION_OF_BLOOD_VESSEL_REMODELING
75	GOBP_MONOSACCHARIDE_BIOSYNTHETIC_PROCESS	GOBP_IMPORT_INTO_NUCLEUS	GOBP_REGULATION_OF_ASTROCYTE_ACTIVATION	GOBP_ENDOCARDIAL_CELL_DIFFERENTIATION	GOBP_PERICARDIUM_DEVELOPMENT
76	GOBP_AMINO_ACID_BETAINE_TRANSPORT	GOBP_VERY_LOW_DENSITY_LIPOPROTEIN_PARTICLE_CLEARANCE	GOBP_CIRCADIAN_RHYTHM	GOBP_STEROL_BIOSYNTHETIC_PROCESS	GOBP_POSITIVE_REGULATION_OF_FOCAL_ADHESION_ASSEMBLY
77	GOBP_AMYLOID_PRECURSOR_PROTEIN_METABOLIC_PROCESS	GOBP_REGULATION_OF_OSTEOBLAST_PROLIFERATION	GOBP_PLATELET_DERIVED_GROWTH_FACTOR_RECEPTOR_ALPHA_SIGNALING_PATHWAY	GOBP_NEGATIVE_REGULATION_OF_AMINE_TRANSPORT	GOBP_MESENCHYMAL_TO_EPITHELIAL_TRANSITION
78	GOBP_NUCLEOSIDE_METABOLIC_PROCESS	GOBP_UREA_CYCLE	GOBP_HISTONE_H2A_K63_LINKED_UBIQUITINATION	GOBP_NUCLEOSOME_ASSEMBLY	GOBP_REGULATION_OF_SMOOTHENED_SIGNALING_PATHWAY
79	GOBP_REGULATION_OF_T_CELL_MIGRATION	GOBP_GRANULOCYTE_MACROPHAGE_COLONY_STIMULATING_FACTOR_PRODUCTION	GOBP_IMMUNE_COMPLEX_CLEARANCE	GOBP_NEGATIVE_REGULATION_OF_RESPONSE_TO_ENDOPLASMIC_RETICULUM_STRESS	GOBP_OXIDATIVE_DNA_DEMETHYLATION
80	GOBP_ACTIN_FILAMENT_ORGANIZATION	GOBP_CELLULAR_RESPONSE_TO_AMMONIUM_ION	GOBP_LIMB_BUD_FORMATION	GOBP_NEGATIVE_REGULATION_OF_GLIAL_CELL_DIFFERENTIATION	GOBP_POSITIVE_REGULATION_OF_AUTOPHAGOSOME_MATURATION
81	GOBP_2_OXOGLUTARATE_METABOLIC_PROCESS	GOBP_ACTIN_CROSSLINK_FORMATION	GOBP_PROTEIN_CONTAINING_COMPLEX_REMODELING	GOBP_PROTEIN_KINASE_A_SIGNALING	GOBP_ORGANELLE_FISSION
82	de novo 7565	GOBP_POSITIVE_REGULATION_OF_OSTEOCLAST_DIFFERENTIATION	GOBP_REGULATION_OF_TOLL_LIKE_RECEPTOR_7_SIGNALING_PATHWAY	GOBP_TRACHEA_MORPHOGENESIS	GOBP_REGULATION_OF_CALCIUM_ION_DEPENDENT_EXOCYTOSIS
83	GOBP_CHEMICAL_HOMEOSTASIS_WITHIN_A_TISSUE	GOBP_LEUKOCYTE_CELL_CELL_ADHESION	GOBP_RESPONSE_TO_ALUMINUM_ION	GOBP_REGULATION_OF_T_CELL_RECEPTOR_SIGNALING_PATHWAY	GOBP_OPTIC_NERVE_DEVELOPMENT
84	GOBP_REGULATION_OF_MONOCYTE_CHEMOTAXIS	GOBP_DNA_TEMPLATED_TRANSCRIPTION_TERMINATION	GOBP_SMOOTHENED_SIGNALING_PATHWAY_INVOLVED_IN_REGULATION_OF_CEREBELLAR_GRANULE_CELL_PRECURSOR_CELL_PROLIFERATION	GOBP_POSITIVE_REGULATION_OF_CYCLIN_DEPENDENT_PROTEIN_KINASE_ACTIVITY	GOBP_T_HELPER_1_CELL_CYTOKINE_PRODUCTION
85	GOBP_CYTOLYSIS_IN_OTHER_ORGANISM	GOBP_C21_STEROID_HORMONE_BIOSYNTHETIC_PROCESS	GOBP_G_QUADRUPLEX_DNA_UNWINDING	GOBP_ANTIMICROBIAL_PEPTIDE_PRODUCTION	GOBP_DORSAL_AORTA_MORPHOGENESIS
86	GOBP_REGULATION_OF_MUSCLE_SYSTEM_PROCESS	GOBP_TRIGEMINAL_NERVE_DEVELOPMENT	GOBP_POSITIVE_REGULATION_OF_T_HELPER_2_CELL_CYTOKINE_PRODUCTION	GOBP_NEGATIVE_REGULATION_OF_ERYTHROCYTE_DIFFERENTIATION	GOBP_POSITIVE_REGULATION_OF_FIBROBLAST_MIGRATION
87	GOBP_REGULATION_OF_PRODUCTION_OF_MOLECULAR_MEDIATOR_OF_IMMUNE_RESPONSE	GOBP_NEGATIVE_REGULATION_OF_CAMP_MEDIATED_SIGNALING	GOBP_POSITIVE_REGULATION_OF_THE_FORCE_OF_HEART_CONTRACTION	GOBP_MUSCLE_FILAMENT_SLIDING	GOBP_NEGATIVE_REGULATION_OF_CARDIAC_MUSCLE_CELL_DIFFERENTIATION
88	GOBP_PYRIMIDINE_DEOXYRIBONUCLEOTIDE_BIOSYNTHETIC_PROCESS	GOBP_CHEMOKINE_C_X_C_MOTIF_LIGAND_2_PRODUCTION	GOBP_LEUKOCYTE_ADHESION_TO_VASCULAR_ENDOTHELIAL_CELL	GOBP_OSTEOCLAST_DIFFERENTIATION	GOBP_NEGATIVE_REGULATION_OF_T_CELL_RECEPTOR_SIGNALING_PATHWAY
89	GOBP_NEGATIVE_REGULATION_OF_LEUKOCYTE_CELL_CELL_ADHESION	GOBP_RETROGRADE_TRANS_SYNAPTIC_SIGNALING_BY_LIPID	de novo 7552	GOBP_CD4_POSITIVE_ALPHA_BETA_T_CELL_ACTIVATION	GOBP_NEGATIVE_REGULATION_OF_ALPHA_BETA_T_CELL_PROLIFERATION
90	GOBP_RESPONSE_TO_DOPAMINE	GOBP_APOPTOTIC_PROCESS_INVOLVED_IN_DEVELOPMENT	GOBP_NEGATIVE_REGULATION_OF_TRANSCRIPTION_REGULATORY_REGION_DNA_BINDING	GOBP_MEMBRANE_REPOLARIZATION_DURING_ATRIAL_CARDIAC_MUSCLE_CELL_ACTION_POTENTIAL	GOBP_HISTONE_PHOSPHORYLATION
91	GOBP_MONOCARBOXYLIC_ACID_BIOSYNTHETIC_PROCESS	GOBP_GOLGI_RIBBON_FORMATION	de novo 7813	GOBP_MICROVILLUS_ORGANIZATION	GOBP_RESPONSE_TO_PROSTAGLANDIN
92	GOBP_MITOPHAGY	GOBP_SPHINGOMYELIN_BIOSYNTHETIC_PROCESS	GOBP_POSITIVE_REGULATION_OF_MESENCHYMAL_STEM_CELL_PROLIFERATION	GOBP_POSITIVE_REGULATION_OF_LAMELLIPODIUM_MORPHOGENESIS	de novo 7791
93	GOBP_ER_OVERLOAD_RESPONSE	GOBP_SOMATIC_DIVERSIFICATION_OF_T_CELL_RECEPTOR_GENES	GOBP_POST_CHAPERONIN_TUBULIN_FOLDING_PATHWAY	GOBP_SOMITOGENESIS	GOBP_POSITIVE_REGULATION_OF_MYELOID_LEUKOCYTE_DIFFERENTIATION
94	GOBP_TRANSMEMBRANE_RECEPTOR_PROTEIN_TYROSINE_KINASE_SIGNALING_PATHWAY	de novo 7589	GOBP_VESICLE_CARGO_LOADING	GOBP_EXTRACELLULAR_EXOSOME_ASSEMBLY	GOBP_ALPHA_BETA_T_CELL_DIFFERENTIATION
95	GOBP_REGULATION_OF_BIOMINERALIZATION	GOBP_POSITIVE_REGULATION_OF_CYSTEINE_TYPE_ENDOPEPTIDASE_ACTIVITY_INVOLVED_IN_APOPTOTIC_SIGNALING_PATHWAY	GOBP_POSITIVE_REGULATION_OF_CYTOKINE_PRODUCTION	GOBP_WALKING_BEHAVIOR	GOBP_ORGAN_INDUCTION
96	GOBP_NUCLEOBASE_CONTAINING_SMALL_MOLECULE_CATABOLIC_PROCESS	GOBP_REGULATION_OF_MUSCLE_CONTRACTION	GOBP_SODIUM_ION_EXPORT_ACROSS_PLASMA_MEMBRANE	GOBP_MAST_CELL_DIFFERENTIATION	GOBP_RESPONSE_TO_ETHER
97	GOBP_PROTEIN_TARGETING_TO_MITOCHONDRION	GOBP_NEGATIVE_REGULATION_OF_PROTEOLYSIS_INVOLVED_IN_CELLULAR_PROTEIN_CATABOLIC_PROCESS	GOBP_CELLULAR_RESPONSE_TO_HORMONE_STIMULUS	GOBP_MALE_SEX_DIFFERENTIATION	GOBP_SYMPATHETIC_NERVOUS_SYSTEM_DEVELOPMENT
98	GOBP_PROTEIN_LOCALIZATION_TO_MITOCHONDRION	GOBP_REGULATION_OF_MITOTIC_RECOMBINATION	GOBP_REGULATION_OF_ACTION_POTENTIAL	GOBP_HISTIDINE_METABOLIC_PROCESS	GOBP_REGULATION_OF_PHOSPHATIDYLINOSITOL_3_KINASE_SIGNALING
99	GOBP_NEGATIVE_REGULATION_OF_NATURAL_KILLER_CELL_MEDIATED_IMMUNITY	GOBP_MUSCLE_CONTRACTION	GOBP_REGULATION_OF_INCLUSION_BODY_ASSEMBLY	GOBP_NEGATIVE_REGULATION_OF_METALLOPEPTIDASE_ACTIVITY	GOBP_B_CELL_APOPTOTIC_PROCESS

## Sheet: MDD_genes_alpha
Topic	Top1	Top2	Top3	Top4	Top5
0	GOBP_GROWTH_PLATE_CARTILAGE_CHONDROCYTE_DEVELOPMENT	GOBP_TRANSLATIONAL_ELONGATION	GOBP_COENZYME_A_BIOSYNTHETIC_PROCESS	GOBP_GLUTAMINE_FAMILY_AMINO_ACID_METABOLIC_PROCESS	GOBP_TETRAHYDROFOLATE_BIOSYNTHETIC_PROCESS
1	GOBP_REGULATION_OF_TOOTH_MINERALIZATION	GOBP_ADULT_LOCOMOTORY_BEHAVIOR	GOBP_NEGATIVE_REGULATION_OF_PROTEIN_FOLDING	GOBP_NEGATIVE_REGULATION_OF_CARDIAC_MUSCLE_ADAPTATION	GOBP_ERYTHROCYTE_MATURATION
2	GOBP_NAD_METABOLIC_PROCESS	GOBP_EPITHELIAL_CELL_DIFFERENTIATION_INVOLVED_IN_PROSTATE_GLAND_DEVELOPMENT	GOBP_MATERNAL_PROCESS_INVOLVED_IN_FEMALE_PREGNANCY	GOBP_INTRINSIC_APOPTOTIC_SIGNALING_PATHWAY_IN_RESPONSE_TO_OSMOTIC_STRESS	GOBP_REGULATION_OF_MICROVILLUS_ASSEMBLY
3	GOBP_VESTIBULOCOCHLEAR_NERVE_MORPHOGENESIS	GOBP_ADENOSINE_TO_INOSINE_EDITING	GOBP_NEGATIVE_REGULATION_OF_ALCOHOL_BIOSYNTHETIC_PROCESS	GOBP_REGULATION_OF_FEMALE_GONAD_DEVELOPMENT	GOBP_ATRIAL_SEPTUM_MORPHOGENESIS
4	GOBP_PURINE_NUCLEOBASE_BIOSYNTHETIC_PROCESS	GOBP_REGULATION_OF_RELEASE_OF_SEQUESTERED_CALCIUM_ION_INTO_CYTOSOL	GOBP_ENDOTHELIN_RECEPTOR_SIGNALING_PATHWAY	GOBP_PURINE_NUCLEOTIDE_SALVAGE	GOBP_POSITIVE_REGULATION_OF_TRANSCRIPTION_FROM_RNA_POLYMERASE_II_PROMOTER_IN_RESPONSE_TO_ENDOPLASMIC_RETICULUM_STRESS
5	GOBP_RESPONSE_TO_LIPOTEICHOIC_ACID	GOBP_PRONEPHROS_DEVELOPMENT	GOBP_INSULIN_RECEPTOR_SIGNALING_PATHWAY	GOBP_NEGATIVE_REGULATION_OF_MONOCYTE_CHEMOTACTIC_PROTEIN_1_PRODUCTION	GOBP_CIRCADIAN_SLEEP_WAKE_CYCLE
6	GOBP_MAMMARY_GLAND_FORMATION	GOBP_ANTEROGRADE_AXONAL_TRANSPORT_OF_MITOCHONDRION	GOBP_REGULATION_OF_TYPE_I_INTERFERON_MEDIATED_SIGNALING_PATHWAY	GOBP_DOPAMINE_CATABOLIC_PROCESS	GOBP_RETROGRADE_AXONAL_TRANSPORT
7	GOBP_NEGATIVE_REGULATION_OF_SMOOTH_MUSCLE_CELL_CHEMOTAXIS	GOBP_VESTIBULOCOCHLEAR_NERVE_MORPHOGENESIS	GOBP_POSITIVE_REGULATION_OF_T_CELL_TOLERANCE_INDUCTION	GOBP_PYRUVATE_BIOSYNTHETIC_PROCESS	GOBP_TORC2_SIGNALING
8	GOBP_FRUCTOSE_METABOLIC_PROCESS	GOBP_REGULATION_OF_RNA_SPLICING	GOBP_RECEPTOR_TRANSACTIVATION	GOBP_CELLULAR_RESPONSE_TO_HISTAMINE	GOBP_DETECTION_OF_VIRUS
9	GOBP_NEGATIVE_REGULATION_OF_CELL_PROLIFERATION_INVOLVED_IN_KIDNEY_DEVELOPMENT	GOBP_PROTEIN_LOCALIZATION_TO_NUCLEUS	GOBP_CYTOPLASMIC_TRANSLATIONAL_INITIATION	GOBP_HAIR_CYCLE_PHASE	GOBP_POSITIVE_REGULATION_OF_IMMATURE_T_CELL_PROLIFERATION
10	GOBP_PHOSPHOLIPASE_C_ACTIVATING_DOPAMINE_RECEPTOR_SIGNALING_PATHWAY	GOBP_L_ALPHA_AMINO_ACID_TRANSMEMBRANE_TRANSPORT	GOBP_REGULATION_OF_MATRIX_METALLOPEPTIDASE_SECRETION	GOBP_PYRIMIDINE_NUCLEOSIDE_DIPHOSPHATE_METABOLIC_PROCESS	GOBP_NEGATIVE_REGULATION_OF_OSTEOCLAST_DIFFERENTIATION
11	GOBP_POSITIVE_REGULATION_OF_T_CELL_TOLERANCE_INDUCTION	GOBP_RESPONSE_TO_BLUE_LIGHT	GOBP_RESPIRATORY_SYSTEM_PROCESS	GOBP_TRANSITION_BETWEEN_FAST_AND_SLOW_FIBER	GOBP_CELLULAR_RESPONSE_TO_MAGNESIUM_ION
12	GOBP_REGULATION_OF_LENS_FIBER_CELL_DIFFERENTIATION	GOBP_SIGNAL_PEPTIDE_PROCESSING	GOBP_REGULATION_OF_EATING_BEHAVIOR	GOBP_VENTRICULAR_TRABECULA_MYOCARDIUM_MORPHOGENESIS	GOBP_CALCIUM_ION_IMPORT_INTO_SARCOPLASMIC_RETICULUM
13	GOBP_MESONEPHRIC_TUBULE_FORMATION	GOBP_NEURON_CELLULAR_HOMEOSTASIS	GOBP_RESPONSE_TO_FUNGICIDE	GOBP_NEGATIVE_REGULATION_OF_CD8_POSITIVE_ALPHA_BETA_T_CELL_ACTIVATION	GOBP_COPII_COATED_VESICLE_BUDDING
14	GOBP_NEGATIVE_REGULATION_OF_GOLGI_TO_PLASMA_MEMBRANE_PROTEIN_TRANSPORT	GOBP_LIPOPOLYSACCHARIDE_MEDIATED_SIGNALING_PATHWAY	GOBP_NEGATIVE_REGULATION_OF_CATECHOLAMINE_SECRETION	GOBP_DORSAL_AORTA_MORPHOGENESIS	GOBP_NEGATIVE_REGULATION_OF_PATHWAY_RESTRICTED_SMAD_PROTEIN_PHOSPHORYLATION
15	GOBP_REGULATION_OF_FC_GAMMA_RECEPTOR_SIGNALING_PATHWAY_INVOLVED_IN_PHAGOCYTOSIS	GOBP_FEMALE_SEX_DIFFERENTIATION	GOBP_RESPONSE_TO_REDOX_STATE	GOBP_ANATOMICAL_STRUCTURE_MATURATION	GOBP_NEURON_FATE_SPECIFICATION
16	GOBP_TERPENOID_CATABOLIC_PROCESS	GOBP_CELLULAR_ANION_HOMEOSTASIS	GOBP_SOFT_PALATE_DEVELOPMENT	GOBP_GLYCOSPHINGOLIPID_METABOLIC_PROCESS	GOBP_CEREBRAL_CORTEX_GABAERGIC_INTERNEURON_MIGRATION
17	GOBP_POSITIVE_REGULATION_OF_ANTIMICROBIAL_HUMORAL_RESPONSE	GOBP_POLYPHOSPHATE_METABOLIC_PROCESS	GOBP_REGULATION_OF_TRANSLATIONAL_ELONGATION	GOBP_REGULATION_OF_SERINE_C_PALMITOYLTRANSFERASE_ACTIVITY	GOBP_REGULATION_OF_INTERLEUKIN_6_MEDIATED_SIGNALING_PATHWAY
18	GOBP_LEUKEMIA_INHIBITORY_FACTOR_SIGNALING_PATHWAY	GOBP_REGULATION_OF_CELLULAR_COMPONENT_MOVEMENT	GOBP_SOMATIC_DIVERSIFICATION_OF_IMMUNE_RECEPTORS_VIA_SOMATIC_MUTATION	GOBP_LEUKOTRIENE_D4_METABOLIC_PROCESS	GOBP_URETER_DEVELOPMENT
19	GOBP_NADPH_REGENERATION	GOBP_SOMITE_SPECIFICATION	GOBP_POSITIVE_REGULATION_OF_DEFENSE_RESPONSE_TO_VIRUS_BY_HOST	GOBP_MODULATION_BY_SYMBIONT_OF_HOST_PROCESS	GOBP_PROTEIN_O_LINKED_GLYCOSYLATION_VIA_THREONINE
20	GOBP_POSITIVE_REGULATION_OF_PROSTAGLANDIN_BIOSYNTHETIC_PROCESS	GOBP_NEGATIVE_REGULATION_OF_CELL_FATE_COMMITMENT	GOBP_TORC2_SIGNALING	GOBP_INTERLEUKIN_23_MEDIATED_SIGNALING_PATHWAY	GOBP_PROTEIN_NEDDYLATION
21	GOBP_RESPONSE_TO_LIPOTEICHOIC_ACID	de novo 7764	GOBP_REGULATION_OF_INTESTINAL_CHOLESTEROL_ABSORPTION	GOBP_POSITIVE_REGULATION_OF_ISOTYPE_SWITCHING_TO_IGA_ISOTYPES	GOBP_PROTEIN_K63_LINKED_UBIQUITINATION
22	GOBP_POSITIVE_REGULATION_OF_ENDOTHELIAL_CELL_DIFFERENTIATION	GOBP_CHONDROITIN_SULFATE_PROTEOGLYCAN_METABOLIC_PROCESS	GOBP_POLYPHOSPHATE_CATABOLIC_PROCESS	GOBP_REGULATION_OF_BLOOD_BRAIN_BARRIER_PERMEABILITY	GOBP_REGULATION_OF_COMPLEMENT_ACTIVATION_ALTERNATIVE_PATHWAY
23	GOBP_POSITIVE_REGULATION_OF_CARDIAC_MUSCLE_CONTRACTION	GOBP_CREATINE_METABOLIC_PROCESS	GOBP_POSITIVE_REGULATION_OF_ODONTOGENESIS	de novo 7499	GOBP_POSITIVE_REGULATION_OF_LONG_TERM_SYNAPTIC_DEPRESSION
24	GOBP_METANEPHRIC_NEPHRON_TUBULE_EPITHELIAL_CELL_DIFFERENTIATION	GOBP_POSITIVE_REGULATION_OF_RESPIRATORY_BURST	GOBP_NEGATIVE_REGULATION_BY_HOST_OF_VIRAL_PROCESS	GOBP_COLUMNAR_CUBOIDAL_EPITHELIAL_CELL_MATURATION	GOBP_CARDIAC_NEURAL_CREST_CELL_DEVELOPMENT_INVOLVED_IN_OUTFLOW_TRACT_MORPHOGENESIS
25	GOBP_REGULATION_OF_NON_MEMBRANE_SPANNING_PROTEIN_TYROSINE_KINASE_ACTIVITY	GOBP_NUCLEOTIDE_BINDING_OLIGOMERIZATION_DOMAIN_CONTAINING_1_SIGNALING_PATHWAY	GOBP_REGULATION_OF_HUMORAL_IMMUNE_RESPONSE	GOBP_V_D_J_RECOMBINATION	GOBP_POSITIVE_REGULATION_OF_LIPOPOLYSACCHARIDE_MEDIATED_SIGNALING_PATHWAY
26	GOBP_CELLULAR_RESPONSE_TO_UV	GOBP_MUCOCILIARY_CLEARANCE	GOBP_BIOLOGICAL_PROCESS_INVOLVED_IN_INTRASPECIES_INTERACTION_BETWEEN_ORGANISMS	GOBP_NEGATIVE_REGULATION_OF_MAST_CELL_ACTIVATION_INVOLVED_IN_IMMUNE_RESPONSE	GOBP_REGULATION_OF_SNARE_COMPLEX_ASSEMBLY
27	GOBP_POSITIVE_REGULATION_OF_NEUROTROPHIN_TRK_RECEPTOR_SIGNALING_PATHWAY	GOBP_REGULATION_OF_EXTRINSIC_APOPTOTIC_SIGNALING_PATHWAY_IN_ABSENCE_OF_LIGAND	GOBP_REGULATION_OF_MEMBRANE_REPOLARIZATION	GOBP_REGULATION_OF_RESPIRATORY_GASEOUS_EXCHANGE	GOBP_CITRULLINE_METABOLIC_PROCESS
28	GOBP_POSITIVE_REGULATION_OF_OSTEOCLAST_DEVELOPMENT	GOBP_PYRIMIDINE_CONTAINING_COMPOUND_BIOSYNTHETIC_PROCESS	GOBP_REGULATION_OF_POSTSYNAPTIC_NEUROTRANSMITTER_RECEPTOR_ACTIVITY	GOBP_LIPID_EXPORT_FROM_CELL	GOBP_RESPONSE_TO_NICOTINE
29	GOBP_REGULATION_OF_DNA_DUPLEX_UNWINDING	GOBP_LIPID_TRANSLOCATION	GOBP_MODIFICATION_OF_POSTSYNAPTIC_ACTIN_CYTOSKELETON	GOBP_MIRNA_CATABOLIC_PROCESS	GOBP_REPLICATION_FORK_PROTECTION
30	GOBP_REGULATION_OF_GROWTH_HORMONE_RECEPTOR_SIGNALING_PATHWAY	GOBP_POSITIVE_REGULATION_OF_TRANSCRIPTION_FROM_RNA_POLYMERASE_II_PROMOTER_INVOLVED_IN_CELLULAR_RESPONSE_TO_CHEMICAL_STIMULUS	GOBP_MICROGLIAL_CELL_MIGRATION	GOBP_FOREBRAIN_DORSAL_VENTRAL_PATTERN_FORMATION	GOBP_CELLULAR_RESPONSE_TO_VITAMIN
31	GOBP_POSITIVE_REGULATION_OF_CALCINEURIN_MEDIATED_SIGNALING	GOBP_REGULATION_OF_NK_T_CELL_DIFFERENTIATION	GOBP_REGULATION_OF_POSTSYNAPTIC_MEMBRANE_POTENTIAL	GOBP_GONADAL_MESODERM_DEVELOPMENT	GOBP_NEGATIVE_REGULATION_OF_CENTROSOME_DUPLICATION
32	GOBP_NEGATIVE_REGULATION_OF_FAT_CELL_DIFFERENTIATION	GOBP_CENTRIOLE_CENTRIOLE_COHESION	GOBP_NEGATIVE_REGULATION_OF_NITRIC_OXIDE_SYNTHASE_BIOSYNTHETIC_PROCESS	GOBP_NUCLEOSOME_ASSEMBLY	GOBP_ACTIVATION_OF_PROTEIN_KINASE_B_ACTIVITY
33	GOBP_THYROID_HORMONE_TRANSPORT	GOBP_POSITIVE_REGULATION_OF_MACROPHAGE_DIFFERENTIATION	GOBP_RESPONSE_TO_CORTISOL	GOBP_POSITIVE_REGULATION_OF_PLATELET_DERIVED_GROWTH_FACTOR_RECEPTOR_SIGNALING_PATHWAY	GOBP_NUCLEAR_TRANSCRIBED_MRNA_CATABOLIC_PROCESS
34	GOBP_CYTOKINE_PRODUCTION_INVOLVED_IN_IMMUNE_RESPONSE	GOBP_CELL_AGGREGATION	GOBP_REGULATION_OF_RESPONSE_TO_OXIDATIVE_STRESS	GOBP_SA_NODE_CELL_TO_ATRIAL_CARDIAC_MUSCLE_CELL_SIGNALING	GOBP_CYCLIC_NUCLEOTIDE_BIOSYNTHETIC_PROCESS
35	de novo 7514	GOBP_NUCLEAR_TRANSCRIBED_MRNA_CATABOLIC_PROCESS_DEADENYLATION_INDEPENDENT_DECAY	GOBP_REGULATION_OF_ALTERNATIVE_MRNA_SPLICING_VIA_SPLICEOSOME	GOBP_LEFT_RIGHT_AXIS_SPECIFICATION	GOBP_COPPER_ION_IMPORT
36	GOBP_ASTROCYTE_CELL_MIGRATION	GOBP_C_TERMINAL_PROTEIN_DEGLUTAMYLATION	GOBP_POSITIVE_REGULATION_OF_INTERLEUKIN_4_PRODUCTION	GOBP_ISOPRENOID_BIOSYNTHETIC_PROCESS	GOBP_POSITIVE_REGULATION_OF_COMPLEMENT_ACTIVATION
37	GOBP_RHYTHMIC_BEHAVIOR	GOBP_ISOPRENOID_CATABOLIC_PROCESS	GOBP_NEGATIVE_REGULATION_OF_GLUCOCORTICOID_METABOLIC_PROCESS	GOBP_NEGATIVE_REGULATION_OF_CELLULAR_RESPONSE_TO_OXIDATIVE_STRESS	GOBP_NONRIBOSOMAL_PEPTIDE_BIOSYNTHETIC_PROCESS
38	GOBP_NEURON_FATE_SPECIFICATION	GOBP_PROTEIN_LOCALIZATION_TO_MICROTUBULE	GOBP_PENTOSE_PHOSPHATE_SHUNT_NON_OXIDATIVE_BRANCH	GOBP_NEGATIVE_REGULATION_OF_T_HELPER_1_TYPE_IMMUNE_RESPONSE	GOBP_CALCIUM_ION_IMPORT_INTO_SARCOPLASMIC_RETICULUM
39	GOBP_VASCULAR_ENDOTHELIAL_GROWTH_FACTOR_PRODUCTION	GOBP_PUTRESCINE_METABOLIC_PROCESS	GOBP_REGULATION_OF_STEROID_BIOSYNTHETIC_PROCESS	GOBP_REGULATION_OF_ENDODERMAL_CELL_DIFFERENTIATION	GOBP_FOREBRAIN_RADIAL_GLIAL_CELL_DIFFERENTIATION
40	GOBP_NEGATIVE_REGULATION_OF_PLASMA_MEMBRANE_BOUNDED_CELL_PROJECTION_ASSEMBLY	GOBP_CHONDROITIN_SULFATE_PROTEOGLYCAN_METABOLIC_PROCESS	GOBP_LEUCINE_TRANSPORT	GOBP_POSITIVE_REGULATION_OF_COMPLEMENT_ACTIVATION	GOBP_REGULATION_OF_MITOCHONDRIAL_MEMBRANE_PERMEABILITY
41	GOBP_RESPONSE_TO_INTERLEUKIN_4	GOBP_REGULATION_OF_CHAPERONE_MEDIATED_AUTOPHAGY	GOBP_POSTSYNAPTIC_CYTOSKELETON_ORGANIZATION	GOBP_NEGATIVE_REGULATION_OF_LEUKOCYTE_APOPTOTIC_PROCESS	GOBP_RIBONUCLEOSIDE_DIPHOSPHATE_BIOSYNTHETIC_PROCESS
42	GOBP_URETER_DEVELOPMENT	GOBP_NEURON_RECOGNITION	GOBP_REGULATION_OF_CELLULAR_RESPONSE_TO_INSULIN_STIMULUS	GOBP_TOXIN_TRANSPORT	GOBP_MONOACYLGLYCEROL_CATABOLIC_PROCESS
43	GOBP_POSITIVE_REGULATION_OF_ANTIMICROBIAL_HUMORAL_RESPONSE	GOBP_REGULATION_OF_APOPTOTIC_DNA_FRAGMENTATION	GOBP_REGULATION_OF_CELL_FATE_SPECIFICATION	GOBP_REGULATORY_T_CELL_DIFFERENTIATION	GOBP_PRESYNAPTIC_MEMBRANE_ORGANIZATION
44	GOBP_NEGATIVE_REGULATION_OF_MONOCYTE_DIFFERENTIATION	GOBP_EPITHELIAL_STRUCTURE_MAINTENANCE	GOBP_REGULATION_OF_NEUROGENESIS	GOBP_SECONDARY_HEART_FIELD_SPECIFICATION	GOBP_REGULATION_OF_LENS_FIBER_CELL_DIFFERENTIATION
45	GOBP_GOLGI_TO_LYSOSOME_TRANSPORT	GOBP_FATTY_ACID_DERIVATIVE_BIOSYNTHETIC_PROCESS	GOBP_ANATOMICAL_STRUCTURE_REGRESSION	GOBP_NEGATIVE_REGULATION_OF_B_CELL_DIFFERENTIATION	GOBP_NEURONAL_SIGNAL_TRANSDUCTION
46	GOBP_MODULATION_BY_HOST_OF_VIRAL_PROCESS	GOBP_TUMOR_NECROSIS_FACTOR_MEDIATED_SIGNALING_PATHWAY	GOBP_SMOOTHENED_SIGNALING_PATHWAY_INVOLVED_IN_REGULATION_OF_CEREBELLAR_GRANULE_CELL_PRECURSOR_CELL_PROLIFERATION	GOBP_HISTAMINE_TRANSPORT	GOBP_REGULATION_OF_MITOTIC_RECOMBINATION
47	GOBP_POSITIVE_REGULATION_OF_SEQUESTERING_OF_CALCIUM_ION	GOBP_REGULATION_OF_B_CELL_MEDIATED_IMMUNITY	de novo 7804	GOBP_POSITIVE_REGULATION_OF_COAGULATION	de novo 7638
48	GOBP_AMYLOID_PRECURSOR_PROTEIN_BIOSYNTHETIC_PROCESS	GOBP_MITOCHONDRIAL_TRNA_PROCESSING	GOBP_CREATINE_METABOLIC_PROCESS	GOBP_OXALATE_TRANSPORT	GOBP_LIPID_EXPORT_FROM_CELL
49	GOBP_BARBED_END_ACTIN_FILAMENT_CAPPING	GOBP_GLYCOLIPID_TRANSPORT	GOBP_BLOOD_VESSEL_MATURATION	GOBP_NEGATIVE_REGULATION_OF_DEFENSE_RESPONSE_TO_BACTERIUM	GOBP_BRAINSTEM_DEVELOPMENT
50	GOBP_POSITIVE_REGULATION_OF_CELL_MATRIX_ADHESION	GOBP_PIRNA_BIOSYNTHETIC_PROCESS	GOBP_NUCLEOSIDE_BISPHOSPHATE_CATABOLIC_PROCESS	GOBP_REGULATION_OF_SYNAPTIC_TRANSMISSION_DOPAMINERGIC	GOBP_REGULATION_OF_GENE_EXPRESSION_BY_GENETIC_IMPRINTING
51	GOBP_NEUROENDOCRINE_CELL_DIFFERENTIATION	GOBP_CELL_PROLIFERATION_IN_MIDBRAIN	GOBP_POSITIVE_REGULATION_OF_PRI_MIRNA_TRANSCRIPTION_BY_RNA_POLYMERASE_II	GOBP_POSITIVE_REGULATION_OF_DEVELOPMENTAL_GROWTH	GOBP_POSITIVE_REGULATION_OF_INTERLEUKIN_2_PRODUCTION
52	GOBP_REGULATION_OF_NON_MEMBRANE_SPANNING_PROTEIN_TYROSINE_KINASE_ACTIVITY	GOBP_PROTEIN_QUALITY_CONTROL_FOR_MISFOLDED_OR_INCOMPLETELY_SYNTHESIZED_PROTEINS	GOBP_ADHERENS_JUNCTION_ORGANIZATION	GOBP_INSULIN_METABOLIC_PROCESS	GOBP_POSITIVE_REGULATION_OF_INTEGRIN_MEDIATED_SIGNALING_PATHWAY
53	GOBP_POSITIVE_REGULATION_OF_ERAD_PATHWAY	GOBP_NEGATIVE_REGULATION_OF_RNA_CATABOLIC_PROCESS	GOBP_VESTIBULOCOCHLEAR_NERVE_MORPHOGENESIS	GOBP_REGULATION_OF_INTESTINAL_CHOLESTEROL_ABSORPTION	GOBP_REGULATION_OF_ACTIVIN_RECEPTOR_SIGNALING_PATHWAY
54	GOBP_PLASMA_MEMBRANE_TO_ENDOSOME_TRANSPORT	GOBP_IMMUNOLOGICAL_MEMORY_PROCESS	GOBP_PARAXIAL_MESODERM_FORMATION	GOBP_HUMORAL_IMMUNE_RESPONSE_MEDIATED_BY_CIRCULATING_IMMUNOGLOBULIN	GOBP_POSITIVE_REGULATION_OF_ACUTE_INFLAMMATORY_RESPONSE
55	GOBP_MAINTENANCE_OF_APICAL_BASAL_CELL_POLARITY	GOBP_POSITIVE_REGULATION_OF_GLUCOCORTICOID_SECRETION	GOBP_REGULATION_OF_NK_T_CELL_PROLIFERATION	GOBP_PURINE_NUCLEOBASE_METABOLIC_PROCESS	GOBP_POSITIVE_REGULATION_OF_CYTOPLASMIC_TRANSLATION
56	GOBP_NEGATIVE_REGULATION_OF_GASTRIC_ACID_SECRETION	GOBP_VESTIBULOCOCHLEAR_NERVE_MORPHOGENESIS	GOBP_NEGATIVE_REGULATION_OF_BMP_SIGNALING_PATHWAY	GOBP_POSITIVE_REGULATION_OF_BLOOD_BRAIN_BARRIER_PERMEABILITY	GOBP_MEIOTIC_CELL_CYCLE_PROCESS
57	GOBP_RNA_LOCALIZATION	GOBP_POSITIVE_REGULATION_OF_RESPIRATORY_BURST	GOBP_TYPE_B_PANCREATIC_CELL_PROLIFERATION	GOBP_SPINDLE_LOCALIZATION	GOBP_ORGANIC_HYDROXY_COMPOUND_METABOLIC_PROCESS
58	GOBP_LIPID_DIGESTION	GOBP_REGULATION_OF_MEIOTIC_CELL_CYCLE	GOBP_POSITIVE_REGULATION_OF_COMPLEMENT_ACTIVATION	GOBP_NEGATIVE_REGULATION_OF_GUANYL_NUCLEOTIDE_EXCHANGE_FACTOR_ACTIVITY	GOBP_POSITIVE_REGULATION_OF_CALCINEURIN_MEDIATED_SIGNALING
59	GOBP_REGULATION_OF_RETINAL_GANGLION_CELL_AXON_GUIDANCE	GOBP_REGULATION_OF_NON_MEMBRANE_SPANNING_PROTEIN_TYROSINE_KINASE_ACTIVITY	GOBP_CGMP_CATABOLIC_PROCESS	GOBP_POSITIVE_REGULATION_OF_COMPLEMENT_ACTIVATION	GOBP_REGULATION_OF_ACTIVATION_OF_JANUS_KINASE_ACTIVITY
60	GOBP_CARDIAC_EPITHELIAL_TO_MESENCHYMAL_TRANSITION	GOBP_VESTIBULOCOCHLEAR_NERVE_MORPHOGENESIS	GOBP_DETOXIFICATION_OF_INORGANIC_COMPOUND	GOBP_ASPARTATE_FAMILY_AMINO_ACID_BIOSYNTHETIC_PROCESS	GOBP_SPERMIDINE_METABOLIC_PROCESS
61	GOBP_REGULATION_OF_POSTSYNAPTIC_NEUROTRANSMITTER_RECEPTOR_ACTIVITY	GOBP_POSITIVE_REGULATION_OF_EXTRINSIC_APOPTOTIC_SIGNALING_PATHWAY_IN_ABSENCE_OF_LIGAND	GOBP_LUTEINIZATION	GOBP_REGULATION_OF_MITOTIC_RECOMBINATION	GOBP_POSITIVE_REGULATION_OF_NEURON_PROJECTION_ARBORIZATION
62	GOBP_REGULATION_OF_RETINAL_GANGLION_CELL_AXON_GUIDANCE	GOBP_RENIN_SECRETION_INTO_BLOOD_STREAM	GOBP_EXOCYTIC_PROCESS	GOBP_MYELOID_PROGENITOR_CELL_DIFFERENTIATION	GOBP_REGULATION_OF_TRANSPOSITION
63	GOBP_REGULATION_OF_SYSTEMIC_ARTERIAL_BLOOD_PRESSURE_BY_RENIN_ANGIOTENSIN	GOBP_REGULATION_OF_GLUCOCORTICOID_RECEPTOR_SIGNALING_PATHWAY	GOBP_GONADAL_MESODERM_DEVELOPMENT	GOBP_NEGATIVE_REGULATION_OF_MONOCYTE_CHEMOTAXIS	GOBP_POSITIVE_REGULATION_OF_WNT_SIGNALING_PATHWAY_PLANAR_CELL_POLARITY_PATHWAY
64	GOBP_CELLULAR_HYPOTONIC_RESPONSE	GOBP_POSITIVE_REGULATION_OF_T_HELPER_17_CELL_DIFFERENTIATION	GOBP_SMOOTH_MUSCLE_TISSUE_DEVELOPMENT	GOBP_REGULATION_OF_NEUTROPHIL_DEGRANULATION	GOBP_REGULATION_OF_RECEPTOR_BINDING
65	GOBP_REGULATION_OF_BONE_MINERALIZATION_INVOLVED_IN_BONE_MATURATION	GOBP_POSITIVE_REGULATION_OF_PROSTAGLANDIN_BIOSYNTHETIC_PROCESS	GOBP_NEGATIVE_REGULATION_OF_ARP2_3_COMPLEX_MEDIATED_ACTIN_NUCLEATION	GOBP_CELLULAR_EXTRAVASATION	GOBP_NEGATIVE_REGULATION_OF_CELL_VOLUME
66	GOBP_INOSITOL_TRISPHOSPHATE_METABOLIC_PROCESS	GOBP_CATECHOL_CONTAINING_COMPOUND_CATABOLIC_PROCESS	GOBP_CD4_POSITIVE_ALPHA_BETA_T_CELL_PROLIFERATION	GOBP_INTESTINAL_EPITHELIAL_CELL_DEVELOPMENT	GOBP_NEGATIVE_REGULATION_OF_CELL_CYCLE_G1_S_PHASE_TRANSITION
67	GOBP_REGULATION_OF_RESPIRATORY_SYSTEM_PROCESS	GOBP_REGULATION_OF_CELL_FATE_SPECIFICATION	GOBP_L_GLUTAMATE_TRANSMEMBRANE_TRANSPORT	GOBP_NUCLEAR_PORE_ORGANIZATION	GOBP_GLUCOSE_IMPORT_IN_RESPONSE_TO_INSULIN_STIMULUS
68	GOBP_HISTONE_H2A_PHOSPHORYLATION	GOBP_NEGATIVE_REGULATION_OF_MACROPHAGE_ACTIVATION	GOBP_REGULATION_OF_NIK_NF_KAPPAB_SIGNALING	GOBP_REGULATION_OF_DEVELOPMENT_HETEROCHRONIC	GOBP_REGULATION_OF_PHOSPHATIDYLINOSITOL_DEPHOSPHORYLATION
69	GOBP_NUCLEOBASE_TRANSPORT	GOBP_GLUTAMINE_FAMILY_AMINO_ACID_CATABOLIC_PROCESS	GOBP_ANTIGEN_PROCESSING_AND_PRESENTATION_OF_EXOGENOUS_PEPTIDE_ANTIGEN_VIA_MHC_CLASS_I_TAP_INDEPENDENT	GOBP_POSITIVE_REGULATION_OF_NEUROBLAST_PROLIFERATION	GOBP_ACYLGLYCEROL_ACYL_CHAIN_REMODELING
70	GOBP_ATRIAL_CARDIAC_MUSCLE_TISSUE_DEVELOPMENT	GOBP_REGULATION_OF_PHOSPHOPROTEIN_PHOSPHATASE_ACTIVITY	GOBP_ENGULFMENT_OF_APOPTOTIC_CELL	GOBP_REGULATION_OF_PROTEIN_LOCALIZATION_TO_NUCLEOLUS	GOBP_CD8_POSITIVE_ALPHA_BETA_T_CELL_PROLIFERATION
71	GOBP_GLYCEROL_TRANSPORT	GOBP_THYMIC_T_CELL_SELECTION	GOBP_NEGATIVE_REGULATION_OF_ENDOPLASMIC_RETICULUM_STRESS_INDUCED_EIF2_ALPHA_PHOSPHORYLATION	GOBP_NEUROTROPHIN_SIGNALING_PATHWAY	GOBP_POSITIVE_REGULATION_OF_OSTEOCLAST_DIFFERENTIATION
72	GOBP_ADENYLATE_CYCLASE_INHIBITING_DOPAMINE_RECEPTOR_SIGNALING_PATHWAY	GOBP_OTIC_VESICLE_FORMATION	GOBP_NEGATIVE_REGULATION_OF_MRNA_PROCESSING	GOBP_NEGATIVE_REGULATION_OF_B_CELL_PROLIFERATION	GOBP_REGULATION_OF_CD4_POSITIVE_CD25_POSITIVE_ALPHA_BETA_REGULATORY_T_CELL_DIFFERENTIATION
73	GOBP_ASSOCIATIVE_LEARNING	GOBP_POSITIVE_REGULATION_OF_CD4_POSITIVE_ALPHA_BETA_T_CELL_PROLIFERATION	GOBP_POSITIVE_REGULATION_OF_MACROPHAGE_CYTOKINE_PRODUCTION	GOBP_FLAVONOID_METABOLIC_PROCESS	GOBP_NEGATIVE_REGULATION_OF_MITOCHONDRIAL_OUTER_MEMBRANE_PERMEABILIZATION_INVOLVED_IN_APOPTOTIC_SIGNALING_PATHWAY
74	GOBP_NEURON_INTRINSIC_APOPTOTIC_SIGNALING_PATHWAY_IN_RESPONSE_TO_OXIDATIVE_STRESS	GOBP_T_CELL_CYTOKINE_PRODUCTION	GOBP_WNT_SIGNALING_PATHWAY_INVOLVED_IN_HEART_DEVELOPMENT	GOBP_NEGATIVE_REGULATION_OF_MONOCYTE_DIFFERENTIATION	GOBP_PROTOPORPHYRINOGEN_IX_BIOSYNTHETIC_PROCESS
75	GOBP_POSITIVE_REGULATION_OF_ODONTOGENESIS	GOBP_CALCIUM_ION_IMPORT_INTO_CYTOSOL	GOBP_REGULATION_OF_HISTONE_UBIQUITINATION	GOBP_ESTABLISHMENT_OF_GOLGI_LOCALIZATION	GOBP_NEGATIVE_REGULATION_OF_MEIOTIC_CELL_CYCLE
76	GOBP_DIRECT_OSSIFICATION	GOBP_INOSITOL_METABOLIC_PROCESS	GOBP_ODONTOBLAST_DIFFERENTIATION	GOBP_MATURATION_OF_SSU_RRNA	GOBP_PENTOSE_PHOSPHATE_SHUNT_NON_OXIDATIVE_BRANCH
77	GOBP_RESPONSE_TO_FUNGICIDE	GOBP_CYTOKINE_PRODUCTION_INVOLVED_IN_INFLAMMATORY_RESPONSE	GOBP_TETRAPYRROLE_BIOSYNTHETIC_PROCESS	GOBP_POSITIVE_REGULATION_OF_PROGRAMMED_NECROTIC_CELL_DEATH	GOBP_OLFACTORY_BULB_INTERNEURON_DEVELOPMENT
78	GOBP_POSITIVE_REGULATION_OF_T_HELPER_1_CELL_DIFFERENTIATION	GOBP_POSITIVE_REGULATION_OF_NATURAL_KILLER_CELL_CHEMOTAXIS	GOBP_NEUTROPHIL_APOPTOTIC_PROCESS	GOBP_CIRCADIAN_SLEEP_WAKE_CYCLE_SLEEP	GOBP_VESICLE_FUSION_WITH_ENDOPLASMIC_RETICULUM_GOLGI_INTERMEDIATE_COMPARTMENT_ERGIC_MEMBRANE
79	GOBP_POSITIVE_REGULATION_OF_LIPOPOLYSACCHARIDE_MEDIATED_SIGNALING_PATHWAY	GOBP_SCHWANN_CELL_DEVELOPMENT	GOBP_PYRIMIDINE_NUCLEOSIDE_MONOPHOSPHATE_BIOSYNTHETIC_PROCESS	GOBP_POSITIVE_REGULATION_BY_HOST_OF_VIRAL_TRANSCRIPTION	GOBP_AUTOPHAGOSOME_LYSOSOME_FUSION
80	GOBP_POSITIVE_REGULATION_OF_TRANSFORMING_GROWTH_FACTOR_BETA1_PRODUCTION	GOBP_CARDIAC_LEFT_VENTRICLE_MORPHOGENESIS	GOBP_CENTRAL_NERVOUS_SYSTEM_NEURON_AXONOGENESIS	GOBP_BLOOD_VESSEL_MATURATION	GOBP_POSITIVE_REGULATION_OF_ODONTOGENESIS
81	GOBP_CELLULAR_PROTEIN_CONTAINING_COMPLEX_LOCALIZATION	GOBP_POSITIVE_REGULATION_OF_PHOSPHOPROTEIN_PHOSPHATASE_ACTIVITY	GOBP_NEGATIVE_REGULATION_OF_EXECUTION_PHASE_OF_APOPTOSIS	GOBP_REGULATION_OF_IRON_ION_TRANSMEMBRANE_TRANSPORT	GOBP_EPITHELIAL_MESENCHYMAL_CELL_SIGNALING
82	GOBP_SCARNA_LOCALIZATION_TO_CAJAL_BODY	GOBP_MITOCHONDRIAL_GENOME_MAINTENANCE	GOBP_PYRIMIDINE_NUCLEOSIDE_TRANSPORT	GOBP_CHOLESTEROL_STORAGE	GOBP_MEMBRANE_DEPOLARIZATION_DURING_SA_NODE_CELL_ACTION_POTENTIAL
83	GOBP_NUCLEOSOME_POSITIONING	GOBP_POSITIVE_REGULATION_OF_CALCIUM_ION_TRANSPORT	GOBP_RESPONSE_TO_NITRIC_OXIDE	GOBP_ECTODERMAL_PLACODE_FORMATION	GOBP_REGULATION_OF_ER_ASSOCIATED_UBIQUITIN_DEPENDENT_PROTEIN_CATABOLIC_PROCESS
84	GOBP_NEGATIVE_REGULATION_OF_OSTEOCLAST_DEVELOPMENT	GOBP_REGULATION_OF_TOLL_LIKE_RECEPTOR_7_SIGNALING_PATHWAY	GOBP_LYSOSOME_LOCALIZATION	GOBP_INTRACELLULAR_ESTROGEN_RECEPTOR_SIGNALING_PATHWAY	GOBP_POST_EMBRYONIC_EYE_MORPHOGENESIS
85	GOBP_TYPE_B_PANCREATIC_CELL_APOPTOTIC_PROCESS	GOBP_TELOMERE_MAINTENANCE_VIA_RECOMBINATION	GOBP_ICOSANOID_METABOLIC_PROCESS	GOBP_ISOPRENOID_METABOLIC_PROCESS	GOBP_NEGATIVE_REGULATION_OF_HEMATOPOIETIC_PROGENITOR_CELL_DIFFERENTIATION
86	GOBP_REGULATION_OF_MESODERMAL_CELL_DIFFERENTIATION	GOBP_RETINAL_ROD_CELL_DIFFERENTIATION	GOBP_ALANINE_TRANSPORT	GOBP_CORPUS_CALLOSUM_MORPHOGENESIS	GOBP_HYDROCARBON_METABOLIC_PROCESS
87	GOBP_AUTOPHAGOSOME_LYSOSOME_FUSION	GOBP_CORNIFICATION	GOBP_BRANCHIOMOTOR_NEURON_AXON_GUIDANCE	GOBP_BMP_SIGNALING_PATHWAY_INVOLVED_IN_HEART_DEVELOPMENT	GOBP_ACTIVATION_OF_PROTEIN_KINASE_C_ACTIVITY
88	GOBP_METANEPHRIC_NEPHRON_MORPHOGENESIS	GOBP_RETINAL_BLOOD_VESSEL_MORPHOGENESIS	GOBP_REGULATION_OF_NEUTROPHIL_DEGRANULATION	GOBP_GLYCOPROTEIN_CATABOLIC_PROCESS	GOBP_REGULATION_OF_POSTSYNAPTIC_NEUROTRANSMITTER_RECEPTOR_ACTIVITY
89	GOBP_AUTOPHAGOSOME_LYSOSOME_FUSION	GOBP_REGULATION_OF_MRNA_SPLICING_VIA_SPLICEOSOME	GOBP_REGULATION_OF_PROTEIN_CONTAINING_COMPLEX_DISASSEMBLY	GOBP_R_LOOP_DISASSEMBLY	GOBP_PEPTIDE_MODIFICATION
90	GOBP_ADHERENS_JUNCTION_ORGANIZATION	GOBP_PLASMA_MEMBRANE_TO_ENDOSOME_TRANSPORT	GOBP_POSITIVE_REGULATION_OF_MACROPHAGE_CHEMOTAXIS	GOBP_GLYCOSYLCERAMIDE_METABOLIC_PROCESS	GOBP_POSITIVE_REGULATION_OF_BLOOD_BRAIN_BARRIER_PERMEABILITY
91	GOBP_POSITIVE_REGULATION_OF_ODONTOGENESIS	GOBP_ADRENAL_GLAND_DEVELOPMENT	GOBP_REGULATION_OF_HISTONE_H4_K16_ACETYLATION	GOBP_INNATE_IMMUNE_RESPONSE_IN_MUCOSA	GOBP_SPINAL_CORD_MOTOR_NEURON_DIFFERENTIATION
92	GOBP_RESPONSE_TO_FOLIC_ACID	GOBP_CELLULAR_RESPONSE_TO_PARATHYROID_HORMONE_STIMULUS	GOBP_REGULATION_OF_PRESYNAPTIC_MEMBRANE_POTENTIAL	GOBP_PHASIC_SMOOTH_MUSCLE_CONTRACTION	GOBP_REGULATION_OF_ANION_TRANSMEMBRANE_TRANSPORT
93	GOBP_RESPONSE_TO_LIGHT_INTENSITY	GOBP_SMOOTH_MUSCLE_ADAPTATION	GOBP_PYRIMIDINE_NUCLEOSIDE_CATABOLIC_PROCESS	GOBP_CRD_MEDIATED_MRNA_STABILIZATION	GOBP_MULTICELLULAR_ORGANISMAL_IRON_ION_HOMEOSTASIS
94	GOBP_PROTEIN_STABILIZATION	GOBP_NEGATIVE_REGULATION_OF_KERATINOCYTE_PROLIFERATION	GOBP_PROTEIN_REPAIR	GOBP_REGULATION_OF_VENTRICULAR_CARDIAC_MUSCLE_CELL_MEMBRANE_DEPOLARIZATION	GOBP_REGULATION_OF_MESENCHYMAL_TO_EPITHELIAL_TRANSITION_INVOLVED_IN_METANEPHROS_MORPHOGENESIS
95	GOBP_REGULATION_OF_CALCIUM_ION_TRANSMEMBRANE_TRANSPORTER_ACTIVITY	GOBP_MANNOSE_METABOLIC_PROCESS	GOBP_RENAL_WATER_TRANSPORT	GOBP_PROTEIN_AUTO_ADP_RIBOSYLATION	GOBP_REGULATION_OF_ANION_TRANSPORT
96	GOBP_ADHERENS_JUNCTION_ORGANIZATION	GOBP_VOCALIZATION_BEHAVIOR	GOBP_REGULATION_OF_POSTSYNAPTIC_NEUROTRANSMITTER_RECEPTOR_ACTIVITY	GOBP_REGULATION_OF_GROWTH_HORMONE_RECEPTOR_SIGNALING_PATHWAY	GOBP_CHEMOREPULSION_OF_AXON
97	GOBP_REGULATION_OF_MESODERMAL_CELL_DIFFERENTIATION	GOBP_POSITIVE_REGULATION_OF_SMOOTH_MUSCLE_CELL_DIFFERENTIATION	GOBP_AMINOPHOSPHOLIPID_TRANSPORT	GOBP_NEGATIVE_REGULATION_OF_MESENCHYMAL_CELL_APOPTOTIC_PROCESS	GOBP_REGULATION_OF_SARCOMERE_ORGANIZATION
98	GOBP_MODULATION_BY_SYMBIONT_OF_HOST_APOPTOTIC_PROCESS	GOBP_GLUCOSE_IMPORT_IN_RESPONSE_TO_INSULIN_STIMULUS	GOBP_REGULATION_OF_NK_T_CELL_DIFFERENTIATION	GOBP_ADENYLATE_CYCLASE_MODULATING_G_PROTEIN_COUPLED_RECEPTOR_SIGNALING_PATHWAY	GOBP_HARD_PALATE_DEVELOPMENT
99	GOBP_POSITIVE_REGULATION_OF_NATURAL_KILLER_CELL_PROLIFERATION	GOBP_CELLULAR_RESPONSE_TO_REACTIVE_NITROGEN_SPECIES	GOBP_DEOXYRIBONUCLEOSIDE_METABOLIC_PROCESS	GOBP_C_TERMINAL_PROTEIN_LIPIDATION	GOBP_MICROTUBULE_ANCHORING_AT_MICROTUBULE_ORGANIZING_CENTER
